# Supplementary material for: ﻿Argopistes Motschulsky from Madagascar with descriptions of six new species (Coleoptera, Chrysomelidae, Galerucinae, Alticini)
Source: Zookeys. 2024 May 27;1202:303–27. doi: 10.3897/zookeys.1202.122977 (PMC11148505; doi:10.3897/zookeys.1202.122977)
Supplement: XML Treatment for Argopistes brunneus [file zookeys.1202.122977-treatment1.xml]

<!DOCTYPE tp:taxon-treatment
  PUBLIC "-//TaxonX//DTD Taxonomic Treatment Publishing DTD v0 20100105//EN" "tax-treatment-NSO.dtd">
<tp:taxon-treatment xmlns:tp="http://www.plazi.org/taxpub"><tp:treatment-meta><kwd-group><label>Taxon classification</label><kwd>
                <named-content content-type="kingdom">Animalia</named-content>
              </kwd><kwd>
                <named-content content-type="order">Coleoptera</named-content>
              </kwd><kwd>
                <named-content content-type="family">Chrysomelidae</named-content>
              </kwd></kwd-group><mixed-citation publication-type="journal"><person-group><name><surname>Biondi</surname><given-names>Maurizio</given-names></name><name><surname>Iannella</surname><given-names>Mattia</given-names></name><name><surname>D'Alessandro</surname><given-names>Paola</given-names></name></person-group><article-title>﻿<italic><tp:taxon-name><tp:taxon-name-part taxon-name-part-type="genus" reg="Argopistes">Argopistes</tp:taxon-name-part></tp:taxon-name></italic> Motschulsky from Madagascar with descriptions of six new species (<tp:taxon-name><tp:taxon-name-part taxon-name-part-type="order">Coleoptera</tp:taxon-name-part></tp:taxon-name>, <tp:taxon-name><tp:taxon-name-part taxon-name-part-type="family">Chrysomelidae</tp:taxon-name-part></tp:taxon-name>, <tp:taxon-name><tp:taxon-name-part taxon-name-part-type="subfamily">Galerucinae</tp:taxon-name-part></tp:taxon-name>, <tp:taxon-name><tp:taxon-name-part taxon-name-part-type="tribe">Alticini</tp:taxon-name-part></tp:taxon-name>)</article-title><source>Zookeys</source><day>27</day><month>05</month><year>2024</year><volume>1202</volume><fpage>303</fpage><lpage>327</lpage><pub-id pub-id-type="doi">10.3897/zookeys.1202.122977</pub-id></mixed-citation></tp:treatment-meta><tp:nomenclature><label>﻿</label><tp:taxon-name>
              <object-id xmlns:xlink="http://www.w3.org/1999/xlink" content-type="arpha" xlink:type="simple">BC47E641-3FAA-5781-B5DA-8F34F389DE12</object-id>
              <tp:taxon-name-part taxon-name-part-type="genus" reg="Argopistes">Argopistes</tp:taxon-name-part>
              <tp:taxon-name-part taxon-name-part-type="species" reg="brunneus">brunneus</tp:taxon-name-part>
            </tp:taxon-name><tp:taxon-authority>Weise</tp:taxon-authority><tp:nomenclature-citation-list><tp:nomenclature-citation><tp:taxon-name>
                  <tp:taxon-name-part taxon-name-part-type="genus" reg="Argopistes">Argopistes</tp:taxon-name-part>
                  <tp:taxon-name-part taxon-name-part-type="species" reg="brunneus">brunneus</tp:taxon-name-part>
                </tp:taxon-name><comment>Weise, 1895: 336.</comment></tp:nomenclature-citation><tp:nomenclature-citation><tp:taxon-name>
                  <tp:taxon-name-part taxon-name-part-type="genus" reg="Argopistes">Argopistes</tp:taxon-name-part>
                  <tp:taxon-name-part taxon-name-part-type="species" reg="sexguttatus">sexguttatus</tp:taxon-name-part>
                </tp:taxon-name><comment>Weise, 1895: 336. syn. nov.</comment></tp:nomenclature-citation></tp:nomenclature-citation-list></tp:nomenclature><tp:treatment-sec sec-type="type material" id="SECID0E4HAE"><title>Type material examined.</title><p><bold><italic>Holotype</italic></bold> of <italic><tp:taxon-name><tp:taxon-name-part taxon-name-part-type="genus" reg="Argopistes">Argopistes</tp:taxon-name-part><tp:taxon-name-part taxon-name-part-type="species" reg="brunneus">brunneus</tp:taxon-name-part></tp:taxon-name></italic> ♂: “Madagasc. / Pipitz // Madagasc / 195 / Pipitz” [Madagascar, Dr. Pipitz leg.] [handwritten on light blue cards] “<italic><tp:taxon-name><tp:taxon-name-part taxon-name-part-type="genus" reg="Argopistes">Argopistes</tp:taxon-name-part></tp:taxon-name></italic> / <italic><tp:taxon-name><tp:taxon-name-part taxon-name-part-type="genus" reg="Argopistes"/><tp:taxon-name-part taxon-name-part-type="species" reg="brunneus">brunneus</tp:taxon-name-part></tp:taxon-name></italic> / m” [handwritten on white card], “HOLOTYPUS / <italic><tp:taxon-name><tp:taxon-name-part taxon-name-part-type="genus" reg="Argopistes">Argopistes</tp:taxon-name-part><tp:taxon-name-part taxon-name-part-type="species" reg="brunneus">brunneus</tp:taxon-name-part></tp:taxon-name></italic> Weise / labelled by MNHUB” [printed on red card], (<named-content xmlns:xlink="http://www.w3.org/1999/xlink" content-type="dwc:institutional_code" xlink:title="Germany, Berlin, Museum für Naturkunde" xlink:href="http://grbio.org/institution/museum-f%C3%BCr-naturkunde-2" xlink:type="simple">ZMHB</named-content>).</p><p><bold><italic>Holotype</italic></bold> of <italic><tp:taxon-name><tp:taxon-name-part taxon-name-part-type="genus" reg="Argopistes">Argopistes</tp:taxon-name-part><tp:taxon-name-part taxon-name-part-type="species" reg="sexguttatus">sexguttatus</tp:taxon-name-part></tp:taxon-name></italic> ♂: “Madagasc. / Pipitz // Madagasc / 193 / Pipitz” [Madagascar, Dr. Pipitz leg.] [handwritten on light blue cards] “<italic><tp:taxon-name><tp:taxon-name-part taxon-name-part-type="genus" reg="Argopistes">Argopistes</tp:taxon-name-part></tp:taxon-name></italic> / <italic>6-guttatus</italic>/ m” [handwritten on white card]”, “HOLOTYPUS / <italic><tp:taxon-name><tp:taxon-name-part taxon-name-part-type="genus" reg="Argopistes">Argopistes</tp:taxon-name-part><tp:taxon-name-part taxon-name-part-type="species" reg="sexguttatus">sexguttatus</tp:taxon-name-part></tp:taxon-name></italic> Weise / labelled by MNHUB” [printed on red card], (<named-content xmlns:xlink="http://www.w3.org/1999/xlink" content-type="dwc:institutional_code" xlink:title="Germany, Berlin, Museum für Naturkunde" xlink:href="http://grbio.org/institution/museum-f%C3%BCr-naturkunde-2" xlink:type="simple">ZMHB</named-content>).</p></tp:treatment-sec><tp:treatment-sec sec-type="material" id="SECID0E4KAE"><title>Additional material examined.</title><p>1 spec., Madagascar Nord, Antsiranana prov., Amber Gebirge [~<named-content xmlns:xlink="http://www.w3.org/1999/xlink" content-type="dwc:verbatimCoordinates" xlink:type="simple"><named-content content-type="geo-json" specific-use="{&#34;type&#34;:&#34;Point&#34;,&#34;coordinates&#34;:[49.250333,-12.036667]}" id="NCID0EGLAE" xlink:type="simple">12°2.20'S, 49°15.02'E</named-content></named-content>] (<named-content xmlns:xlink="http://www.w3.org/1999/xlink" content-type="dwc:institutional_code" xlink:title="Germany, Berlin, Museum für Naturkunde" xlink:href="http://grbio.org/institution/museum-f%C3%BCr-naturkunde-2" xlink:type="simple">ZMHB</named-content>); 1 spec., Madagascar, Toamasina prov., forêt de Fito, ex Coll. Dr. Breuning, [<named-content xmlns:xlink="http://www.w3.org/1999/xlink" content-type="dwc:verbatimCoordinates" xlink:type="simple"><named-content content-type="geo-json" specific-use="{&#34;type&#34;:&#34;Point&#34;,&#34;coordinates&#34;:[48.841667,-17.999833]}" id="NCID0ESLAE" xlink:type="simple">17°59.99'S, 48°50.50'E</named-content></named-content>] (<abbrev xmlns:xlink="http://www.w3.org/1999/xlink" xlink:title="Belgium, Tervuren, Musée Royal de l’Afrique Centrale" id="ABBRID0EXLAE" xlink:type="simple">RMCA</abbrev>); 2 specs, Madagascar, Tamatave [= Toamasina, <named-content xmlns:xlink="http://www.w3.org/1999/xlink" content-type="dwc:verbatimCoordinates" xlink:type="simple"><named-content content-type="geo-json" specific-use="{&#34;type&#34;:&#34;Point&#34;,&#34;coordinates&#34;:[49.402333,-18.149500]}" id="NCID0E5LAE" xlink:type="simple">18°8.97'S, 49°24.14'E</named-content></named-content>] (<named-content xmlns:xlink="http://www.w3.org/1999/xlink" content-type="dwc:institutional_code" xlink:title="Germany, Berlin, Museum für Naturkunde" xlink:href="http://grbio.org/institution/museum-f%C3%BCr-naturkunde-2" xlink:type="simple">ZMHB</named-content>); 2 specs, ibid, Coll. Clavareau (<abbrev xmlns:xlink="http://www.w3.org/1999/xlink" xlink:title="Belgium, Tervuren, Musée Royal de l’Afrique Centrale" id="ABBRID0EHMAE" xlink:type="simple">RMCA</abbrev>); 1 spec., Madagascar, Fianarantsoa prov., Ranomafana env. [<named-content xmlns:xlink="http://www.w3.org/1999/xlink" content-type="dwc:verbatimCoordinates" xlink:type="simple"><named-content content-type="geo-json" specific-use="{&#34;type&#34;:&#34;Point&#34;,&#34;coordinates&#34;:[47.452000,-21.262667]}" id="NCID0EOMAE" xlink:type="simple">21°15.76'S, 47°27.12'E</named-content></named-content>], 28.i–6.ii.1995, Ivo Jeniš leg. (<abbrev xmlns:xlink="http://www.w3.org/1999/xlink" xlink:title="Italy, University of L’Aquila, Collection of M. Biondi" id="ABBRID0ETMAE" xlink:type="simple">BAQ</abbrev>).</p></tp:treatment-sec><tp:treatment-sec sec-type="redescription" id="SECID0EXMAE"><title>Redescription.</title><p>Body subrounded in dorsal view, with slightly parallel sides (Fig. <xref ref-type="fig" rid="F1">1A, C</xref>), strongly convex in lateral view; total length of body (<abbrev xmlns:xlink="http://www.w3.org/1999/xlink" xlink:title="total body length" id="ABBRID0EBNAE" xlink:type="simple">LB</abbrev>) = 3.82 ± 0.13 mm (3.68 ≤ <abbrev xmlns:xlink="http://www.w3.org/1999/xlink" xlink:title="total body length" id="ABBRID0EFNAE" xlink:type="simple">LB</abbrev> ≤ 3.98 mm) in male, and 3.79 ± 0.06 mm (3.72 ≤ <abbrev xmlns:xlink="http://www.w3.org/1999/xlink" xlink:title="total body length" id="ABBRID0EJNAE" xlink:type="simple">LB</abbrev> ≤ 3.84 mm) in female; maximum pronotal width at the base: <abbrev xmlns:xlink="http://www.w3.org/1999/xlink" xlink:title="maximum width of pronotum" id="ABBRID0ENNAE" xlink:type="simple">WP</abbrev> = 2.33 ± 0.05 mm (2.28 ≤ <abbrev xmlns:xlink="http://www.w3.org/1999/xlink" xlink:title="maximum width of pronotum" id="ABBRID0ERNAE" xlink:type="simple">WP</abbrev> ≤ 2.40 mm) in male, and 2.27 ± 0.07 mm (2.20 ≤ <abbrev xmlns:xlink="http://www.w3.org/1999/xlink" xlink:title="maximum width of pronotum" id="ABBRID0EVNAE" xlink:type="simple">WP</abbrev> ≤ 2.36 mm) in female; maximum width of elytra in the middle: <abbrev xmlns:xlink="http://www.w3.org/1999/xlink" xlink:title="maximum width of elytra combined" id="ABBRID0EZNAE" xlink:type="simple">WE</abbrev> = 3.15 ± 0.07 mm (3.08 ≤ <abbrev xmlns:xlink="http://www.w3.org/1999/xlink" xlink:title="maximum width of elytra combined" id="ABBRID0E4NAE" xlink:type="simple">WE</abbrev> ≤ 3.24 mm) in male, and <abbrev xmlns:xlink="http://www.w3.org/1999/xlink" xlink:title="maximum width of elytra combined" id="ABBRID0EBOAE" xlink:type="simple">WE</abbrev> = 3.19 ± 0.10 mm (3.04 ≤ <abbrev xmlns:xlink="http://www.w3.org/1999/xlink" xlink:title="maximum width of elytra combined" id="ABBRID0EFOAE" xlink:type="simple">WE</abbrev> ≤ 3.24 mm) in female; <abbrev xmlns:xlink="http://www.w3.org/1999/xlink" xlink:title="maximum width of elytra combined" id="ABBRID0EJOAE" xlink:type="simple">WE</abbrev>/<abbrev xmlns:xlink="http://www.w3.org/1999/xlink" xlink:title="maximum width of pronotum" id="ABBRID0ENOAE" xlink:type="simple">WP</abbrev> = 1.35 ± 0.03 (1.32 ≤ <abbrev xmlns:xlink="http://www.w3.org/1999/xlink" xlink:title="maximum width of elytra combined" id="ABBRID0EROAE" xlink:type="simple">WE</abbrev>/<abbrev xmlns:xlink="http://www.w3.org/1999/xlink" xlink:title="maximum width of pronotum" id="ABBRID0EVOAE" xlink:type="simple">WP</abbrev> ≤ 1.40) in male, and <abbrev xmlns:xlink="http://www.w3.org/1999/xlink" xlink:title="maximum width of elytra combined" id="ABBRID0EZOAE" xlink:type="simple">WE</abbrev>/<abbrev xmlns:xlink="http://www.w3.org/1999/xlink" xlink:title="maximum width of pronotum" id="ABBRID0E4OAE" xlink:type="simple">WP</abbrev> = 1.41 ± 0.04 (1.36 ≤ <abbrev xmlns:xlink="http://www.w3.org/1999/xlink" xlink:title="maximum width of elytra combined" id="ABBRID0EBPAE" xlink:type="simple">WE</abbrev>/<abbrev xmlns:xlink="http://www.w3.org/1999/xlink" xlink:title="maximum width of pronotum" id="ABBRID0EFPAE" xlink:type="simple">WP</abbrev> ≤ 1.45) in female.</p><fig id="F1" position="float" orientation="portrait"><object-id xmlns:xlink="http://www.w3.org/1999/xlink" content-type="doi" xlink:type="simple">10.3897/zookeys.1202.122977.figure1</object-id><object-id xmlns:xlink="http://www.w3.org/1999/xlink" content-type="arpha" xlink:type="simple">38201D59-246A-5BFD-A976-F702BA99CD60</object-id><label>Figure 1.</label><caption><p><italic><tp:taxon-name><tp:taxon-name-part taxon-name-part-type="genus" reg="Argopistes">Argopistes</tp:taxon-name-part><tp:taxon-name-part taxon-name-part-type="species" reg="brunneus">brunneus</tp:taxon-name-part></tp:taxon-name></italic> Weise. <bold>A</bold> holotype of <italic><tp:taxon-name><tp:taxon-name-part taxon-name-part-type="genus" reg="Argopistes">A.</tp:taxon-name-part><tp:taxon-name-part taxon-name-part-type="species" reg="brunneus">brunneus</tp:taxon-name-part></tp:taxon-name></italic>, habitus in dorsal view <bold>B</bold> ibid, ventral view <bold>C</bold> holotype of <italic><tp:taxon-name><tp:taxon-name-part taxon-name-part-type="genus" reg="Argopistes">A.</tp:taxon-name-part><tp:taxon-name-part taxon-name-part-type="species" reg="sexguttatus">sexguttatus</tp:taxon-name-part></tp:taxon-name></italic> Weise, habitus in dorsal view <bold>D</bold> median lobe of the aedeagus, from left to right in dorsal, ventral, and lateral view, from Tamatave <bold>E</bold> spermatheca, from Tamatave. Abbreviations: as: apical spur of hind tibia; ca: central area of the first abdominal sternite bordered by ridges. Scale bars: 3 mm (<bold>A, B, C</bold>); 500 μm (<bold>D</bold>); 300 μm (<bold>E</bold>).</p></caption><graphic xmlns:xlink="http://www.w3.org/1999/xlink" xlink:href="zookeys-1202-303_article-122977__-g001.jpg" position="float" orientation="portrait" xlink:type="simple" id="oo_1055971.jpg"><uri content-type="original_file" xlink:type="simple">https://binary.pensoft.net/fig/1055971</uri></graphic></fig><p>Color of the dorsal integument variable (Fig. <xref ref-type="fig" rid="F1">1A, C</xref>): entirely black; entirely brown; with black elytral disc blending in reddish brown towards the pronotum and the elytral margins; with brown head and pronotum, and black elytra with brown patches; antennae (Fig. <xref ref-type="fig" rid="F1">1B</xref>) yellowish; hind legs brown or paler; fore- and middle legs generally yellowish (Fig. <xref ref-type="fig" rid="F1">1B</xref>); ventral parts mostly brownish (Fig. <xref ref-type="fig" rid="F1">1B</xref>).</p><p>Head entirely hidden by the pronotum; vertex with very small, irregular punctation and a pair of large setiferous pores; frontal calli barely delimited, not raised; frons moderately elongate, its surface irregular, roughly wrinkled; frontal ridge elongate, thin and sharp; frontogenal sutures distinctly raised; eyes large, elongate, slightly kidney-shaped; interantennal space clearly narrower than antennal sockets. Antennae (Fig. <xref ref-type="fig" rid="F1">1B</xref>) filiform, as long as ~ 1/2 the body length: <abbrev xmlns:xlink="http://www.w3.org/1999/xlink" xlink:title="length of antennae" id="ABBRID0E6RAE" xlink:type="simple">LAN</abbrev> = 1.98 ± 0.08 mm (1.88 ≤ <abbrev xmlns:xlink="http://www.w3.org/1999/xlink" xlink:title="length of antennae" id="ABBRID0EDSAE" xlink:type="simple">LAN</abbrev> ≤ 2.08 mm) in male, and 1.71 ± 0.08 mm (1.64 ≤ <abbrev xmlns:xlink="http://www.w3.org/1999/xlink" xlink:title="length of antennae" id="ABBRID0EHSAE" xlink:type="simple">LAN</abbrev> ≤ 1.80 mm) in female, and <abbrev xmlns:xlink="http://www.w3.org/1999/xlink" xlink:title="length of antennae" id="ABBRID0ELSAE" xlink:type="simple">LAN</abbrev>/<abbrev xmlns:xlink="http://www.w3.org/1999/xlink" xlink:title="total body length" id="ABBRID0EPSAE" xlink:type="simple">LB</abbrev> = 0.52 ± 0.01 (0.51 ≤ <abbrev xmlns:xlink="http://www.w3.org/1999/xlink" xlink:title="length of antennae" id="ABBRID0ETSAE" xlink:type="simple">LAN</abbrev>/<abbrev xmlns:xlink="http://www.w3.org/1999/xlink" xlink:title="total body length" id="ABBRID0EXSAE" xlink:type="simple">LB</abbrev> ≤ 0.53) in male, and 0.45 ± 0.02 (0.43 ≤ <abbrev xmlns:xlink="http://www.w3.org/1999/xlink" xlink:title="length of antennae" id="ABBRID0E2SAE" xlink:type="simple">LAN</abbrev>/<abbrev xmlns:xlink="http://www.w3.org/1999/xlink" xlink:title="total body length" id="ABBRID0E6SAE" xlink:type="simple">LB</abbrev> ≤ 0.47) in female; segments 1–2 thicker; segments 3–11 slightly and gradually flattened.</p><p>Pronotum (Fig. <xref ref-type="fig" rid="F1">1A, C</xref>) distinctly transverse: <abbrev xmlns:xlink="http://www.w3.org/1999/xlink" xlink:title="medial length of pronotum" id="ABBRID0EJTAE" xlink:type="simple">LP</abbrev> = 1.06 ± 0.06 mm (1.00 ≤ <abbrev xmlns:xlink="http://www.w3.org/1999/xlink" xlink:title="medial length of pronotum" id="ABBRID0ENTAE" xlink:type="simple">LP</abbrev> ≤ 1.12 mm) in male, and 1.05 ± 0.04 mm (1.00 ≤ <abbrev xmlns:xlink="http://www.w3.org/1999/xlink" xlink:title="medial length of pronotum" id="ABBRID0ERTAE" xlink:type="simple">LP</abbrev> ≤ 1.08 mm) in female, and <abbrev xmlns:xlink="http://www.w3.org/1999/xlink" xlink:title="maximum width of pronotum" id="ABBRID0EVTAE" xlink:type="simple">WP</abbrev>/<abbrev xmlns:xlink="http://www.w3.org/1999/xlink" xlink:title="medial length of pronotum" id="ABBRID0EZTAE" xlink:type="simple">LP</abbrev> = 2.20 ± 0.07 (2.14 ≤ <abbrev xmlns:xlink="http://www.w3.org/1999/xlink" xlink:title="maximum width of pronotum" id="ABBRID0E4TAE" xlink:type="simple">WP</abbrev>/<abbrev xmlns:xlink="http://www.w3.org/1999/xlink" xlink:title="medial length of pronotum" id="ABBRID0EBUAE" xlink:type="simple">LP</abbrev> ≤ 2.28) in male, and 2.16 ± 0.05 (2.09 ≤ <abbrev xmlns:xlink="http://www.w3.org/1999/xlink" xlink:title="maximum width of pronotum" id="ABBRID0EFUAE" xlink:type="simple">WP</abbrev>/<abbrev xmlns:xlink="http://www.w3.org/1999/xlink" xlink:title="medial length of pronotum" id="ABBRID0EJUAE" xlink:type="simple">LP</abbrev> ≤ 2.20) in female; lateral margins strongly convergent anteriorly, weakly curved to straight, very weakly expanded, not visible in dorsal view; basal margin arcuate and moderately sinuate; surface smooth, sparsely micropunctate, with very dense, small punctation; surface barely raised parallel to the lateral margins, near the posterior angles; a large setiferous pore at the anterior angles. Scutellum small, subtriangular.</p><p>Elytra (Fig. <xref ref-type="fig" rid="F1">1A, C</xref>) distinctly curved but slightly parallel in the middle third, moderately longer than wide, jointly rounded apically; lateral margins finely bordered, visible in dorsal view; surface smooth to sparsely micropunctate; main punctation mostly confused, very dense, small, slightly shallower than on pronotum but more impressed laterally; 9 (+ 1 sutural) regular lines are visible in paler specimens due to the blackened punctures (Fig. <xref ref-type="fig" rid="F1">1A</xref>); <abbrev xmlns:xlink="http://www.w3.org/1999/xlink" xlink:title="maximum length of elytra" id="ABBRID0EXUAE" xlink:type="simple">LE</abbrev> = 3.38 ± 0.10 mm (3.24 ≤ <abbrev xmlns:xlink="http://www.w3.org/1999/xlink" xlink:title="maximum length of elytra" id="ABBRID0E2UAE" xlink:type="simple">LE</abbrev> ≤ 3.50 mm) in male, and 3.43 ± 0.09 mm (3.32 ≤ <abbrev xmlns:xlink="http://www.w3.org/1999/xlink" xlink:title="maximum length of elytra" id="ABBRID0E6UAE" xlink:type="simple">LE</abbrev> ≤ 3.52 mm) in female; <abbrev xmlns:xlink="http://www.w3.org/1999/xlink" xlink:title="maximum width of elytra combined" id="ABBRID0EDVAE" xlink:type="simple">WE</abbrev>/<abbrev xmlns:xlink="http://www.w3.org/1999/xlink" xlink:title="maximum length of elytra" id="ABBRID0EHVAE" xlink:type="simple">LE</abbrev> = 0.93 ± 0.2 (0.91 ≤ <abbrev xmlns:xlink="http://www.w3.org/1999/xlink" xlink:title="maximum width of elytra combined" id="ABBRID0ELVAE" xlink:type="simple">WE</abbrev>/<abbrev xmlns:xlink="http://www.w3.org/1999/xlink" xlink:title="maximum length of elytra" id="ABBRID0EPVAE" xlink:type="simple">LE</abbrev> ≤ 0.95) in male, and 0.93 ± 0.03 (0.89 ≤ <abbrev xmlns:xlink="http://www.w3.org/1999/xlink" xlink:title="maximum width of elytra combined" id="ABBRID0ETVAE" xlink:type="simple">WE</abbrev>/<abbrev xmlns:xlink="http://www.w3.org/1999/xlink" xlink:title="maximum length of elytra" id="ABBRID0EXVAE" xlink:type="simple">LE</abbrev> ≤ 0.98) in female; <abbrev xmlns:xlink="http://www.w3.org/1999/xlink" xlink:title="maximum length of elytra" id="ABBRID0E2VAE" xlink:type="simple">LE</abbrev>/<abbrev xmlns:xlink="http://www.w3.org/1999/xlink" xlink:title="medial length of pronotum" id="ABBRID0E6VAE" xlink:type="simple">LP</abbrev> = 3.19 ± 0.09 (3.09 ≤ <abbrev xmlns:xlink="http://www.w3.org/1999/xlink" xlink:title="maximum length of elytra" id="ABBRID0EDWAE" xlink:type="simple">LE</abbrev>/<abbrev xmlns:xlink="http://www.w3.org/1999/xlink" xlink:title="medial length of pronotum" id="ABBRID0EHWAE" xlink:type="simple">LP</abbrev> ≤ 3.32) in male, and 3.27 ± 0.16 (3.07 ≤ <abbrev xmlns:xlink="http://www.w3.org/1999/xlink" xlink:title="maximum length of elytra" id="ABBRID0ELWAE" xlink:type="simple">LE</abbrev>/<abbrev xmlns:xlink="http://www.w3.org/1999/xlink" xlink:title="medial length of pronotum" id="ABBRID0EPWAE" xlink:type="simple">LP</abbrev> ≤ 3.40) in female. Humeral calli moderately raised. Macropterous.</p><p>Prosternum with posteriorly open procoxal cavities and large intercoxal prosternal process. Mesosternum very short. First abdominal sternite approx. as long as fifth (Fig. <xref ref-type="fig" rid="F1">1B</xref>); its central area bordered by ridges is quite narrow and subrhomboidal. Anterior and middle legs without modifications. Posterior femora greatly swollen (<abbrev xmlns:xlink="http://www.w3.org/1999/xlink" xlink:title="maximum width of hind femora" id="ABBRID0EZWAE" xlink:type="simple">WF</abbrev>/<abbrev xmlns:xlink="http://www.w3.org/1999/xlink" xlink:title="maximum length of hind femora" id="ABBRID0E4WAE" xlink:type="simple">LF</abbrev> = 0.68 ± 0.01), elongate-subtriangular; posterior tibiae thick, distinctly shorter than femora, apically widened and prolonged into a spur-like process on inner side; outer side of hind tibia apically toothed; apical spur of hind tibiae simple, lanceolate; first metatarsomere moderately enlarged in male.</p><p>Median lobe of the aedeagus (Fig. <xref ref-type="fig" rid="F1">1D</xref>) with smooth surface; in ventral view is tapered towards the apex, slightly sinuate laterally; in lateral view moderately curved, with sinuate ventral outline and straight apex; dorsal ligula formed by a medially incised central lobe, and two thinner lateral lobes; its base at apical ~ 1/3; <abbrev xmlns:xlink="http://www.w3.org/1999/xlink" xlink:title="length of median lobe of the aedeagus" id="ABBRID0EHXAE" xlink:type="simple">LAED</abbrev> = 1.41 ± 0.04 mm (1.36 ≤ <abbrev xmlns:xlink="http://www.w3.org/1999/xlink" xlink:title="length of median lobe of the aedeagus" id="ABBRID0ELXAE" xlink:type="simple">LAED</abbrev> ≤ 1.48 mm); <abbrev xmlns:xlink="http://www.w3.org/1999/xlink" xlink:title="maximum length of elytra" id="ABBRID0EPXAE" xlink:type="simple">LE</abbrev>/<abbrev xmlns:xlink="http://www.w3.org/1999/xlink" xlink:title="length of median lobe of the aedeagus" id="ABBRID0ETXAE" xlink:type="simple">LAED</abbrev> = 2.40 ± 0.08 (2.30 ≤ <abbrev xmlns:xlink="http://www.w3.org/1999/xlink" xlink:title="maximum length of elytra" id="ABBRID0EXXAE" xlink:type="simple">LE</abbrev>/<abbrev xmlns:xlink="http://www.w3.org/1999/xlink" xlink:title="length of median lobe of the aedeagus" id="ABBRID0E2XAE" xlink:type="simple">LAED</abbrev> ≤ 2.50).</p><p>Basal part of the spermatheca (Fig. <xref ref-type="fig" rid="F1">1E</xref>) subcylindrical, dorsally enlarged; distal part curved, elongate, uniform in thickness, with collum generally not distinguishable from the apical part; ductus subapically inserted and oriented, thin, quite short, uncoiled; <abbrev xmlns:xlink="http://www.w3.org/1999/xlink" xlink:title="maximum length of spermathecal capsule" id="ABBRID0EFYAE" xlink:type="simple">LSPC</abbrev> = 0.38 ± 0.01 mm (0.36 ≤ <abbrev xmlns:xlink="http://www.w3.org/1999/xlink" xlink:title="maximum length of spermathecal capsule" id="ABBRID0EJYAE" xlink:type="simple">LSPC</abbrev> ≤ 0.38 mm); <abbrev xmlns:xlink="http://www.w3.org/1999/xlink" xlink:title="maximum length of elytra" id="ABBRID0ENYAE" xlink:type="simple">LE</abbrev>/<abbrev xmlns:xlink="http://www.w3.org/1999/xlink" xlink:title="maximum length of spermathecal capsule" id="ABBRID0ERYAE" xlink:type="simple">LSPC</abbrev> = 9.14 ± 0.39 (8.74 ≤ <abbrev xmlns:xlink="http://www.w3.org/1999/xlink" xlink:title="maximum length of elytra" id="ABBRID0EVYAE" xlink:type="simple">LE</abbrev>/<abbrev xmlns:xlink="http://www.w3.org/1999/xlink" xlink:title="maximum length of spermathecal capsule" id="ABBRID0EZYAE" xlink:type="simple">LSPC</abbrev> ≤ 9.61).</p></tp:treatment-sec><tp:treatment-sec sec-type="remarks" id="SECID0E4YAE"><title>Remarks.</title><p><italic><tp:taxon-name><tp:taxon-name-part taxon-name-part-type="genus" reg="Argopistes">Argopistes</tp:taxon-name-part><tp:taxon-name-part taxon-name-part-type="species" reg="brunneus">brunneus</tp:taxon-name-part></tp:taxon-name></italic> is distinguishable from the other Malagasy <italic><tp:taxon-name><tp:taxon-name-part taxon-name-part-type="genus" reg="Argopistes">Argopistes</tp:taxon-name-part></tp:taxon-name></italic> species by the slightly parallel sides in dorsal view (Fig. <xref ref-type="fig" rid="F1">1A, C</xref>), and the first abdominal sternite, whose central surface bordered by ridges is narrow and convergent posteriorly (Fig. <xref ref-type="fig" rid="F1">1B</xref>). The median lobe of the aedeagus and spermatheca (Fig. <xref ref-type="fig" rid="F1">1D, E</xref>) are also diagnostic. <italic><tp:taxon-name><tp:taxon-name-part taxon-name-part-type="genus" reg="Argopistes">Argopistes</tp:taxon-name-part><tp:taxon-name-part taxon-name-part-type="species" reg="sexguttatus">sexguttatus</tp:taxon-name-part></tp:taxon-name></italic> Weise is here synonymized with <italic><tp:taxon-name><tp:taxon-name-part taxon-name-part-type="genus" reg="Argopistes">A.</tp:taxon-name-part><tp:taxon-name-part taxon-name-part-type="species" reg="brunneus">brunneus</tp:taxon-name-part></tp:taxon-name></italic>, simply representing one of its chromatic forms.</p></tp:treatment-sec><tp:treatment-sec sec-type="distribution" id="SECID0EX1AE"><title>Distribution.</title><p>Northern, eastern, and central Madagascar (Antsiranana, Toamasina, and Fianarantsoa provinces; Fig. <xref ref-type="fig" rid="F8">8A</xref>). Malagasy chorotype.</p></tp:treatment-sec><tp:treatment-sec sec-type="Ecological notes" id="SECID0EB2AE"><title>Ecological notes.</title><p>Host plant unknown. Collection localities fall within areas characterized by the vegetation divisions of ‘Malagasy Evergreen &amp; Semi-Evergreen Forest’ and ‘Malagasy Dry Deciduous &amp; Evergreen Forest &amp; Woodland’.</p></tp:treatment-sec><tp:treatment-sec><!--Section generated to contain objects referenced in tp:taxon-treatment.--><fig id="F8" position="float" orientation="portrait"><object-id xmlns:xlink="http://www.w3.org/1999/xlink" content-type="doi" xlink:type="simple">10.3897/zookeys.1202.122977.figure8</object-id><object-id xmlns:xlink="http://www.w3.org/1999/xlink" content-type="arpha" xlink:type="simple">43E12BB6-E828-5E5F-918D-06F81BF5B835</object-id><label>Figure 8.</label><caption><p>Distribution and habitat suitability of the <italic><tp:taxon-name><tp:taxon-name-part taxon-name-part-type="genus" reg="Argopistes">Argopistes</tp:taxon-name-part></tp:taxon-name></italic> species in Madagascar. <bold>A</bold> occurrence locality for each species <bold>B</bold> probability of presence of the occurrence localities, and potential suitability areas for the genus in Madagascar from <abbrev xmlns:xlink="http://www.w3.org/1999/xlink" xlink:title="Ecological Niche Models" id="ABBRID0ERIAI" xlink:type="simple">ENMs</abbrev>.</p></caption><graphic xmlns:xlink="http://www.w3.org/1999/xlink" xlink:href="zookeys-1202-303_article-122977__-g008.jpg" position="float" orientation="portrait" xlink:type="simple" id="oo_1055978.jpg"><uri content-type="original_file" xlink:type="simple">https://binary.pensoft.net/fig/1055978</uri></graphic></fig></tp:treatment-sec></tp:taxon-treatment>
