# Supplementary material for: ﻿Argopistes Motschulsky from Madagascar with descriptions of six new species (Coleoptera, Chrysomelidae, Galerucinae, Alticini)
Source: Zookeys. 2024 May 27;1202:303–27. doi: 10.3897/zookeys.1202.122977 (PMC11148505; doi:10.3897/zookeys.1202.122977)
Supplement: XML Treatment for Argopistes janakmoravecorum [file zookeys.1202.122977-treatment2.xml]

<!DOCTYPE tp:taxon-treatment
  PUBLIC "-//TaxonX//DTD Taxonomic Treatment Publishing DTD v0 20100105//EN" "tax-treatment-NSO.dtd">
<tp:taxon-treatment xmlns:tp="http://www.plazi.org/taxpub"><tp:treatment-meta><kwd-group><label>Taxon classification</label><kwd>
                <named-content content-type="kingdom">Animalia</named-content>
              </kwd><kwd>
                <named-content content-type="order">Coleoptera</named-content>
              </kwd><kwd>
                <named-content content-type="family">Chrysomelidae</named-content>
              </kwd></kwd-group><mixed-citation publication-type="journal"><person-group><name><surname>Biondi</surname><given-names>Maurizio</given-names></name><name><surname>Iannella</surname><given-names>Mattia</given-names></name><name><surname>D'Alessandro</surname><given-names>Paola</given-names></name></person-group><article-title>﻿<italic><tp:taxon-name><tp:taxon-name-part taxon-name-part-type="genus" reg="Argopistes">Argopistes</tp:taxon-name-part></tp:taxon-name></italic> Motschulsky from Madagascar with descriptions of six new species (<tp:taxon-name><tp:taxon-name-part taxon-name-part-type="order">Coleoptera</tp:taxon-name-part></tp:taxon-name>, <tp:taxon-name><tp:taxon-name-part taxon-name-part-type="family">Chrysomelidae</tp:taxon-name-part></tp:taxon-name>, <tp:taxon-name><tp:taxon-name-part taxon-name-part-type="subfamily">Galerucinae</tp:taxon-name-part></tp:taxon-name>, <tp:taxon-name><tp:taxon-name-part taxon-name-part-type="tribe">Alticini</tp:taxon-name-part></tp:taxon-name>)</article-title><source>Zookeys</source><day>27</day><month>05</month><year>2024</year><volume>1202</volume><fpage>303</fpage><lpage>327</lpage><pub-id pub-id-type="doi">10.3897/zookeys.1202.122977</pub-id></mixed-citation></tp:treatment-meta><tp:nomenclature><label>﻿</label><tp:taxon-name>
              <object-id xmlns:xlink="http://www.w3.org/1999/xlink" content-type="arpha" xlink:type="simple">80F3E295-820C-515A-A8CA-13AC9E3238B4</object-id>
              <tp:taxon-name-part taxon-name-part-type="genus" reg="Argopistes">Argopistes</tp:taxon-name-part>
              <tp:taxon-name-part taxon-name-part-type="species" reg="janakmoravecorum">janakmoravecorum</tp:taxon-name-part>
              <object-id xmlns:xlink="http://www.w3.org/1999/xlink" content-type="zoobank" xlink:type="simple">https://zoobank.org/62088B6A-315D-4294-93DD-237DAC0E4BDE</object-id>
            </tp:taxon-name><tp:taxon-status xmlns:xlink="http://www.w3.org/1999/xlink" xlink:type="simple">sp. nov.</tp:taxon-status><xref ref-type="fig" rid="F2">Figs 2</xref><xref ref-type="fig" rid="F8">, 8A</xref></tp:nomenclature><tp:treatment-sec sec-type="type material" id="SECID0EX3AE"><title>Type material.</title><p><bold><italic>Holotype</italic></bold> ♀: “Madagascar Nord / 800-1000 m / 5 km à est d’Andapa / Lembonibona (1265 m) // forêt degradee, arbres, arbustes / 2.3.1996 / J. Janák + P. Moravec lgt.” [printed on white card] [<named-content xmlns:xlink="http://www.w3.org/1999/xlink" content-type="dwc:verbatimCoordinates" xlink:type="simple"><named-content content-type="geo-json" specific-use="{&#34;type&#34;:&#34;Point&#34;,&#34;coordinates&#34;:[49.693833,-14.677167]}" id="NCID0EF4AE" xlink:type="simple">14°40.63'S; 49°41.63'E</named-content></named-content>] (<abbrev xmlns:xlink="http://www.w3.org/1999/xlink" xlink:title="Italy, University of L’Aquila, Collection of M. Biondi" id="ABBRID0EK4AE" xlink:type="simple">BAQ</abbrev>).</p></tp:treatment-sec><tp:treatment-sec sec-type="diagnosis" id="SECID0EO4AE"><title>Diagnosis.</title><p><italic><tp:taxon-name><tp:taxon-name-part taxon-name-part-type="genus" reg="Argopistes">Argopistes</tp:taxon-name-part><tp:taxon-name-part taxon-name-part-type="species" reg="janakmoravecorum">janakmoravecorum</tp:taxon-name-part></tp:taxon-name></italic> sp. nov. is easily distinguishable from the other Afrotropical <italic><tp:taxon-name><tp:taxon-name-part taxon-name-part-type="genus" reg="Argopistes">Argopistes</tp:taxon-name-part></tp:taxon-name></italic> species by the combination of black dorsal integuments and clavate antennae with segments 1–5 yellowish and 6–11 blackened (Fig. <xref ref-type="fig" rid="F2">2B</xref>). Spermatheca is also strongly diagnostic, due to the elongate and distally coiled ductus (Fig. <xref ref-type="fig" rid="F2">2C</xref>).</p><fig id="F2" position="float" orientation="portrait"><object-id xmlns:xlink="http://www.w3.org/1999/xlink" content-type="doi" xlink:type="simple">10.3897/zookeys.1202.122977.figure2</object-id><object-id xmlns:xlink="http://www.w3.org/1999/xlink" content-type="arpha" xlink:type="simple">13FFF7A0-3E83-593F-AA09-9F74C2D6B9BC</object-id><label>Figure 2.</label><caption><p><italic><tp:taxon-name><tp:taxon-name-part taxon-name-part-type="genus" reg="Argopistes">Argopistes</tp:taxon-name-part><tp:taxon-name-part taxon-name-part-type="species" reg="janakmoravecorum">janakmoravecorum</tp:taxon-name-part></tp:taxon-name></italic> sp. nov. <bold>A</bold> holotype, habitus in dorsal view <bold>B</bold> ibid, ventral view <bold>C</bold> ibid, spermatheca. Scale bars: 3 mm (<bold>A, B</bold>); 300 μm (<bold>C</bold>).</p></caption><graphic xmlns:xlink="http://www.w3.org/1999/xlink" xlink:href="zookeys-1202-303_article-122977__-g002.jpg" position="float" orientation="portrait" xlink:type="simple" id="oo_1055972.jpg"><uri content-type="original_file" xlink:type="simple">https://binary.pensoft.net/fig/1055972</uri></graphic></fig></tp:treatment-sec><tp:treatment-sec sec-type="description" id="SECID0EQ6AE"><title>Description of the holotype</title><p>(♀) . Body roundish in dorsal view (Fig. <xref ref-type="fig" rid="F2">2A</xref>), very convex in lateral view; total length of the body (<abbrev xmlns:xlink="http://www.w3.org/1999/xlink" xlink:title="total body length" id="ABBRID0E16AE" xlink:type="simple">LB</abbrev>) = 3.00 mm; maximum pronotal width at the base (<abbrev xmlns:xlink="http://www.w3.org/1999/xlink" xlink:title="maximum width of pronotum" id="ABBRID0E56AE" xlink:type="simple">WP</abbrev> = 1.68 mm); maximum width of elytra in the middle (<abbrev xmlns:xlink="http://www.w3.org/1999/xlink" xlink:title="maximum width of elytra combined" id="ABBRID0EDAAG" xlink:type="simple">WE</abbrev> = 2.56 mm); <abbrev xmlns:xlink="http://www.w3.org/1999/xlink" xlink:title="maximum width of elytra combined" id="ABBRID0EHAAG" xlink:type="simple">WE</abbrev>/<abbrev xmlns:xlink="http://www.w3.org/1999/xlink" xlink:title="maximum width of pronotum" id="ABBRID0ELAAG" xlink:type="simple">WP</abbrev> = 1.52. Dorsal integuments black with weak metallic reflections (Fig. <xref ref-type="fig" rid="F2">2A</xref>); scutellum brownish; head brownish; frons and mouthparts yellowish; antennae (Fig. <xref ref-type="fig" rid="F2">2B</xref>) with segments 1–5 yellowish, 6 dark brown, 7–10 black, 11 black but distally paler; ventral parts (Fig. <xref ref-type="fig" rid="F2">2B</xref>) mostly dark brown; legs with femora and tibiae blackish, tarsi partially dark brown and articulations yellowish (Fig. <xref ref-type="fig" rid="F2">2B</xref>). Head entirely hidden by the pronotum; vertex irregularly punctate, with a pair of large setiferous pores; frontal calli barely delimited, not raised; frons elongate, with rough, irregular surface; frontal ridge barely detectable; frontogenal sutures weakly raised; eyes large, elongate, slightly kidney-shaped; interantennal space clearly narrower than antennal sockets. Antennae (Fig. <xref ref-type="fig" rid="F2">2B</xref>) clavate, as long as ~ 1/2 the body length (<abbrev xmlns:xlink="http://www.w3.org/1999/xlink" xlink:title="length of antennae" id="ABBRID0EDBAG" xlink:type="simple">LAN</abbrev> = 1.36 mm; <abbrev xmlns:xlink="http://www.w3.org/1999/xlink" xlink:title="length of antennae" id="ABBRID0EHBAG" xlink:type="simple">LAN</abbrev>/<abbrev xmlns:xlink="http://www.w3.org/1999/xlink" xlink:title="total body length" id="ABBRID0ELBAG" xlink:type="simple">LB</abbrev> = 0.45); <abbrev xmlns:xlink="http://www.w3.org/1999/xlink" xlink:title="numerical sequence from base to apex of each antennomere, proportional to the length of the first antennomere" id="ABBRID0EPBAG" xlink:type="simple">LA</abbrev> = 100:46:32:53:58:42:47:54:49:42:69. Pronotum (Fig. <xref ref-type="fig" rid="F2">2A</xref>) clearly transverse (<abbrev xmlns:xlink="http://www.w3.org/1999/xlink" xlink:title="medial length of pronotum" id="ABBRID0EXBAG" xlink:type="simple">LP</abbrev> = 0.78 mm; <abbrev xmlns:xlink="http://www.w3.org/1999/xlink" xlink:title="maximum width of pronotum" id="ABBRID0E2BAG" xlink:type="simple">WP</abbrev>/<abbrev xmlns:xlink="http://www.w3.org/1999/xlink" xlink:title="medial length of pronotum" id="ABBRID0E6BAG" xlink:type="simple">LP</abbrev> = 2.15); lateral margins strongly convergent anteriorly and slightly folded ventrally, moderately curved, barely expanded, not visible in dorsal view; basal margin arcuate and distinctly sinuate; surface finely microreticulate, with very small and dense punctation; surface moderately raised parallel to the lateral margins; a large setiferous pore at the anterior angles. Scutellum small, subtriangular. Elytra (Fig. <xref ref-type="fig" rid="F2">2A</xref>) (<abbrev xmlns:xlink="http://www.w3.org/1999/xlink" xlink:title="maximum length of elytra" id="ABBRID0EHCAG" xlink:type="simple">LE</abbrev>: 2.72 mm, <abbrev xmlns:xlink="http://www.w3.org/1999/xlink" xlink:title="maximum length of elytra" id="ABBRID0ELCAG" xlink:type="simple">LE</abbrev>/<abbrev xmlns:xlink="http://www.w3.org/1999/xlink" xlink:title="medial length of pronotum" id="ABBRID0EPCAG" xlink:type="simple">LP</abbrev> = 3.49) strongly curved laterally, slightly longer than wide (<abbrev xmlns:xlink="http://www.w3.org/1999/xlink" xlink:title="maximum width of elytra combined" id="ABBRID0ETCAG" xlink:type="simple">WE</abbrev>/<abbrev xmlns:xlink="http://www.w3.org/1999/xlink" xlink:title="maximum length of elytra" id="ABBRID0EXCAG" xlink:type="simple">LE</abbrev> = 0.94), jointly rounded apically; lateral margins finely bordered, visible in dorsal view; surface subsmooth, with very small and dense punctation, similar to pronotum, mostly confused but arranged in a couple of lines of slightly larger punctures laterally. Humeral calli moderately raised. Macropterous. Prosternum with posteriorly open procoxal cavities and large intercoxal prosternal process. Mesosternum very short. First abdominal sternite slightly longer than fifth (Fig. <xref ref-type="fig" rid="F2">2B</xref>); its central area bordered by ridges is quite wide, arcuate anteriorly and slightly narrowing posteriorly. Anterior and middle legs without modifications. Posterior femora greatly swollen (<abbrev xmlns:xlink="http://www.w3.org/1999/xlink" xlink:title="maximum width of hind femora" id="ABBRID0E6CAG" xlink:type="simple">WF</abbrev>/<abbrev xmlns:xlink="http://www.w3.org/1999/xlink" xlink:title="maximum length of hind femora" id="ABBRID0EDDAG" xlink:type="simple">LF</abbrev> = 0.61), elongate-subtriangular; posterior tibiae thick, distinctly shorter than femora, apically widened and prolonged into a spur-like process on inner side; outer side of hind tibia apically toothed; apical spur of hind tibiae simple, lanceolate. Basal part of the spermatheca (Fig. <xref ref-type="fig" rid="F2">2C</xref>) subpyriform, with a distinct ventral protrusion close to the distal part; collum very short; apical part short, narrowing towards the apex; ductus ventrally inserted, thickset, elongate, distally coiled; <abbrev xmlns:xlink="http://www.w3.org/1999/xlink" xlink:title="maximum length of spermathecal capsule" id="ABBRID0ELDAG" xlink:type="simple">LSPC</abbrev> = 0.48 mm; <abbrev xmlns:xlink="http://www.w3.org/1999/xlink" xlink:title="maximum length of elytra" id="ABBRID0EPDAG" xlink:type="simple">LE</abbrev>/<abbrev xmlns:xlink="http://www.w3.org/1999/xlink" xlink:title="maximum length of spermathecal capsule" id="ABBRID0ETDAG" xlink:type="simple">LSPC</abbrev> = 5.67.</p></tp:treatment-sec><tp:treatment-sec sec-type="etymology" id="SECID0EXDAG"><title>Etymology.</title><p>The specific epithet refers to the two collectors of the new species: Jiří Janák and Pavel Moravec from the Czech Republic, both esteemed experts on <tp:taxon-name><tp:taxon-name-part taxon-name-part-type="order">Coleoptera</tp:taxon-name-part></tp:taxon-name><tp:taxon-name><tp:taxon-name-part taxon-name-part-type="family">Carabidae</tp:taxon-name-part></tp:taxon-name>. The name was composed by the union of the two surnames, applying Latin plural genitive.</p></tp:treatment-sec><tp:treatment-sec sec-type="distribution" id="SECID0EHEAG"><title>Distribution.</title><p>Northern Madagascar (Antsiranana province; Fig. <xref ref-type="fig" rid="F8">8A</xref>). Malagasy chorotype.</p></tp:treatment-sec><tp:treatment-sec sec-type="Ecological notes" id="SECID0EREAG"><title>Ecological notes.</title><p>Host plant unknown. The only known occurrence locality falls within an area characterized by the vegetation division ‘Malagasy Evergreen &amp; Semi-Evergreen Forest’.</p></tp:treatment-sec><tp:treatment-sec><!--Section generated to contain objects referenced in tp:taxon-treatment.--><fig id="F8" position="float" orientation="portrait"><object-id xmlns:xlink="http://www.w3.org/1999/xlink" content-type="doi" xlink:type="simple">10.3897/zookeys.1202.122977.figure8</object-id><object-id xmlns:xlink="http://www.w3.org/1999/xlink" content-type="arpha" xlink:type="simple">43E12BB6-E828-5E5F-918D-06F81BF5B835</object-id><label>Figure 8.</label><caption><p>Distribution and habitat suitability of the <italic><tp:taxon-name><tp:taxon-name-part taxon-name-part-type="genus" reg="Argopistes">Argopistes</tp:taxon-name-part></tp:taxon-name></italic> species in Madagascar. <bold>A</bold> occurrence locality for each species <bold>B</bold> probability of presence of the occurrence localities, and potential suitability areas for the genus in Madagascar from <abbrev xmlns:xlink="http://www.w3.org/1999/xlink" xlink:title="Ecological Niche Models" id="ABBRID0ERIAI" xlink:type="simple">ENMs</abbrev>.</p></caption><graphic xmlns:xlink="http://www.w3.org/1999/xlink" xlink:href="zookeys-1202-303_article-122977__-g008.jpg" position="float" orientation="portrait" xlink:type="simple" id="oo_1055978.jpg"><uri content-type="original_file" xlink:type="simple">https://binary.pensoft.net/fig/1055978</uri></graphic></fig></tp:treatment-sec></tp:taxon-treatment>
