# Supplementary material for: ﻿Argopistes Motschulsky from Madagascar with descriptions of six new species (Coleoptera, Chrysomelidae, Galerucinae, Alticini)
Source: Zookeys. 2024 May 27;1202:303–27. doi: 10.3897/zookeys.1202.122977 (PMC11148505; doi:10.3897/zookeys.1202.122977)
Supplement: XML Treatment for Argopistes jenisi [file zookeys.1202.122977-treatment3.xml]

<!DOCTYPE tp:taxon-treatment
  PUBLIC "-//TaxonX//DTD Taxonomic Treatment Publishing DTD v0 20100105//EN" "tax-treatment-NSO.dtd">
<tp:taxon-treatment xmlns:tp="http://www.plazi.org/taxpub"><tp:treatment-meta><kwd-group><label>Taxon classification</label><kwd>
                <named-content content-type="kingdom">Animalia</named-content>
              </kwd><kwd>
                <named-content content-type="order">Coleoptera</named-content>
              </kwd><kwd>
                <named-content content-type="family">Chrysomelidae</named-content>
              </kwd></kwd-group><mixed-citation publication-type="journal"><person-group><name><surname>Biondi</surname><given-names>Maurizio</given-names></name><name><surname>Iannella</surname><given-names>Mattia</given-names></name><name><surname>D'Alessandro</surname><given-names>Paola</given-names></name></person-group><article-title>﻿<italic><tp:taxon-name><tp:taxon-name-part taxon-name-part-type="genus" reg="Argopistes">Argopistes</tp:taxon-name-part></tp:taxon-name></italic> Motschulsky from Madagascar with descriptions of six new species (<tp:taxon-name><tp:taxon-name-part taxon-name-part-type="order">Coleoptera</tp:taxon-name-part></tp:taxon-name>, <tp:taxon-name><tp:taxon-name-part taxon-name-part-type="family">Chrysomelidae</tp:taxon-name-part></tp:taxon-name>, <tp:taxon-name><tp:taxon-name-part taxon-name-part-type="subfamily">Galerucinae</tp:taxon-name-part></tp:taxon-name>, <tp:taxon-name><tp:taxon-name-part taxon-name-part-type="tribe">Alticini</tp:taxon-name-part></tp:taxon-name>)</article-title><source>Zookeys</source><day>27</day><month>05</month><year>2024</year><volume>1202</volume><fpage>303</fpage><lpage>327</lpage><pub-id pub-id-type="doi">10.3897/zookeys.1202.122977</pub-id></mixed-citation></tp:treatment-meta><tp:nomenclature><label>﻿</label><tp:taxon-name>
              <object-id xmlns:xlink="http://www.w3.org/1999/xlink" content-type="arpha" xlink:type="simple">1CEFBBCD-9186-56D0-9860-258DD96F5B88</object-id>
              <tp:taxon-name-part taxon-name-part-type="genus" reg="Argopistes">Argopistes</tp:taxon-name-part>
              <tp:taxon-name-part taxon-name-part-type="species" reg="jenisi">jenisi</tp:taxon-name-part>
              <object-id xmlns:xlink="http://www.w3.org/1999/xlink" content-type="zoobank" xlink:type="simple">https://zoobank.org/9E7062ED-CDBE-4325-AB7F-E912391A250C</object-id>
            </tp:taxon-name><tp:taxon-status xmlns:xlink="http://www.w3.org/1999/xlink" xlink:type="simple">sp. nov.</tp:taxon-status><xref ref-type="fig" rid="F3">Figs 3</xref><xref ref-type="fig" rid="F8">, 8A</xref></tp:nomenclature><tp:treatment-sec sec-type="type material" id="SECID0EHGAG"><title>Type material.</title><p><bold><italic>Holotype</italic></bold> ♀: “Madagascar / Tamatave prov. / Ambodinifody / 26.12.1996 / Ivo Jeniš leg.” [printed on white card] [<named-content xmlns:xlink="http://www.w3.org/1999/xlink" content-type="dwc:verbatimCoordinates" xlink:type="simple"><named-content content-type="geo-json" specific-use="{&#34;type&#34;:&#34;Point&#34;,&#34;coordinates&#34;:[48.050667,-18.886667]}" id="NCID0EVGAG" xlink:type="simple">18°53.20'S; 48°3.04'E</named-content></named-content>] (<abbrev xmlns:xlink="http://www.w3.org/1999/xlink" xlink:title="Italy, University of L’Aquila, Collection of M. Biondi" id="ABBRID0E1GAG" xlink:type="simple">BAQ</abbrev>).</p></tp:treatment-sec><tp:treatment-sec sec-type="diagnosis" id="SECID0E5GAG"><title>Diagnosis.</title><p><italic><tp:taxon-name><tp:taxon-name-part taxon-name-part-type="genus" reg="Argopistes">Argopistes</tp:taxon-name-part><tp:taxon-name-part taxon-name-part-type="species" reg="jenisi">jenisi</tp:taxon-name-part></tp:taxon-name></italic> sp. nov. is recognizable by the combination of the following characters: intense black color that contrasts with the yellow antennae, tarsi, and maxillary palpi (Fig. <xref ref-type="fig" rid="F3">3A, B</xref>); filiform antennae (Fig. <xref ref-type="fig" rid="F3">3A, B</xref>); wide last abdominal sternite, distinctly longer than first (Fig. <xref ref-type="fig" rid="F3">3B</xref>). Spermatheca is also diagnostic due to the subglobose basal part ventrally enlarged, and the short ductus, subventrally inserted (Fig. <xref ref-type="fig" rid="F3">3C</xref>).</p><fig id="F3" position="float" orientation="portrait"><object-id xmlns:xlink="http://www.w3.org/1999/xlink" content-type="doi" xlink:type="simple">10.3897/zookeys.1202.122977.figure3</object-id><object-id xmlns:xlink="http://www.w3.org/1999/xlink" content-type="arpha" xlink:type="simple">E26DE324-B5A8-5896-B5BB-586E4E3D674B</object-id><label>Figure 3.</label><caption><p><italic><tp:taxon-name><tp:taxon-name-part taxon-name-part-type="genus" reg="Argopistes">Argopistes</tp:taxon-name-part><tp:taxon-name-part taxon-name-part-type="species" reg="jenisi">jenisi</tp:taxon-name-part></tp:taxon-name></italic> sp. nov. <bold>A</bold> holotype, habitus in dorsal view <bold>B</bold> ibid, ventral view <bold>C</bold> ibid, spermatheca. Abbreviations: 1<sup>st</sup>: first abdominal sternite; 5<sup>th</sup>: fifth abdominal sternite; ca: central area of the first abdominal sternite bordered by ridges. Scale bars: 3 mm (<bold>A, B</bold>); 300 μm (<bold>C</bold>).</p></caption><graphic xmlns:xlink="http://www.w3.org/1999/xlink" xlink:href="zookeys-1202-303_article-122977__-g003.jpg" position="float" orientation="portrait" xlink:type="simple" id="oo_1055973.jpg"><uri content-type="original_file" xlink:type="simple">https://binary.pensoft.net/fig/1055973</uri></graphic></fig></tp:treatment-sec><tp:treatment-sec sec-type="description" id="SECID0EFJAG"><title>Description of the holotype</title><p>(♀) . Body broadly elliptic in dorsal view (Fig. <xref ref-type="fig" rid="F3">3A</xref>), strongly convex in lateral view; total length of body (<abbrev xmlns:xlink="http://www.w3.org/1999/xlink" xlink:title="total body length" id="ABBRID0EPJAG" xlink:type="simple">LB</abbrev>) = 4.44 mm; maximum pronotal width at the base (<abbrev xmlns:xlink="http://www.w3.org/1999/xlink" xlink:title="maximum width of pronotum" id="ABBRID0ETJAG" xlink:type="simple">WP</abbrev> = 2.60 mm); maximum width of elytra in the middle (<abbrev xmlns:xlink="http://www.w3.org/1999/xlink" xlink:title="maximum width of elytra combined" id="ABBRID0EXJAG" xlink:type="simple">WE</abbrev> = 3.76 mm); <abbrev xmlns:xlink="http://www.w3.org/1999/xlink" xlink:title="maximum width of elytra combined" id="ABBRID0E2JAG" xlink:type="simple">WE</abbrev>/<abbrev xmlns:xlink="http://www.w3.org/1999/xlink" xlink:title="maximum width of pronotum" id="ABBRID0E6JAG" xlink:type="simple">WP</abbrev> = 1.45. Dorsal integuments (Fig. <xref ref-type="fig" rid="F3">3A</xref>) entirely black with evident blueish metallic reflections; ventral parts (Fig. <xref ref-type="fig" rid="F3">3B</xref>) intensively black; head black; frons and mouthparts black, with yellowish maxillary palpi; antennae entirely yellowish (Fig. <xref ref-type="fig" rid="F3">3B</xref>); legs, including articulations, black, with yellowish tarsi (Fig. <xref ref-type="fig" rid="F3">3B</xref>). Head entirely hidden by the pronotum; vertex surface rough and distinctly punctate, with a pair of large setiferous pores; area of frontal calli weakly raised; frons elongate, with rough, irregular surface; frontal ridge thin and short; frontogenal sutures strongly raised; eyes large, elongate, slightly kidney-shaped; interantennal space clearly narrower than antennal sockets. Antennae filiform (Fig. <xref ref-type="fig" rid="F3">3B</xref>), as long as ~ 1/2 the body length (<abbrev xmlns:xlink="http://www.w3.org/1999/xlink" xlink:title="length of antennae" id="ABBRID0EXKAG" xlink:type="simple">LAN</abbrev> = 2.12 mm; <abbrev xmlns:xlink="http://www.w3.org/1999/xlink" xlink:title="length of antennae" id="ABBRID0E2KAG" xlink:type="simple">LAN</abbrev>/<abbrev xmlns:xlink="http://www.w3.org/1999/xlink" xlink:title="total body length" id="ABBRID0E6KAG" xlink:type="simple">LB</abbrev> = 0.48); segments 1–2 thicker; segments 3–11 slightly and gradually flattened; <abbrev xmlns:xlink="http://www.w3.org/1999/xlink" xlink:title="numerical sequence from base to apex of each antennomere, proportional to the length of the first antennomere" id="ABBRID0EDLAG" xlink:type="simple">LA</abbrev> = 100:42:33:47:47:40:41:44:43:39:64. Pronotum (Fig. <xref ref-type="fig" rid="F3">3A</xref>) clearly transverse (<abbrev xmlns:xlink="http://www.w3.org/1999/xlink" xlink:title="medial length of pronotum" id="ABBRID0ELLAG" xlink:type="simple">LP</abbrev> = 1.20 mm; <abbrev xmlns:xlink="http://www.w3.org/1999/xlink" xlink:title="maximum width of pronotum" id="ABBRID0EPLAG" xlink:type="simple">WP</abbrev>/<abbrev xmlns:xlink="http://www.w3.org/1999/xlink" xlink:title="medial length of pronotum" id="ABBRID0ETLAG" xlink:type="simple">LP</abbrev> = 2.17); lateral margins strongly convergent anteriorly, weakly curved, weakly expanded, not visible in dorsal view; basal margin arcuate and distinctly sinuate; surface smooth, with very small and very dense punctation; surface moderately raised parallel to the lateral margins; a large setiferous pore at the anterior angles. Scutellum small, subtriangular. Elytra (<abbrev xmlns:xlink="http://www.w3.org/1999/xlink" xlink:title="maximum length of elytra" id="ABBRID0EXLAG" xlink:type="simple">LE</abbrev> = 4.04 mm; <abbrev xmlns:xlink="http://www.w3.org/1999/xlink" xlink:title="maximum length of elytra" id="ABBRID0E2LAG" xlink:type="simple">LE</abbrev>/<abbrev xmlns:xlink="http://www.w3.org/1999/xlink" xlink:title="medial length of pronotum" id="ABBRID0E6LAG" xlink:type="simple">LP</abbrev> = 3.37) distinctly curved laterally (Fig. <xref ref-type="fig" rid="F3">3A</xref>), distinctly longer than wide (<abbrev xmlns:xlink="http://www.w3.org/1999/xlink" xlink:title="maximum width of elytra combined" id="ABBRID0EHMAG" xlink:type="simple">WE</abbrev>/<abbrev xmlns:xlink="http://www.w3.org/1999/xlink" xlink:title="maximum length of elytra" id="ABBRID0ELMAG" xlink:type="simple">LE</abbrev> = 0.93), jointly rounded apically; lateral margins finely bordered, visible in dorsal view; surface smooth; punctation very small, dense, and confused; points slightly larger towards lateral and apical parts, and partially arranged in some longitudinal lines. Humeral calli moderately raised. Macropterous. Prosternum with posteriorly open procoxal cavities and large intercoxal prosternal process. Mesosternum very short. First abdominal sternite distinctly shorter than fifth (Fig. <xref ref-type="fig" rid="F3">3B</xref>); its central area bordered by ridges is moderately wide, rounded anteriorly, laterally subparallel. Anterior and middle legs without modifications. Posterior femora greatly swollen (<abbrev xmlns:xlink="http://www.w3.org/1999/xlink" xlink:title="maximum width of hind femora" id="ABBRID0ETMAG" xlink:type="simple">WF</abbrev>/<abbrev xmlns:xlink="http://www.w3.org/1999/xlink" xlink:title="maximum length of hind femora" id="ABBRID0EXMAG" xlink:type="simple">LF</abbrev> = 0.68), elongate-subtriangular; posterior tibiae thick, distinctly shorter than femora, apically widened and prolonged into a spur-like process on inner side; outer side of hind tibia apically toothed; apical spur simple, lanceolate. Spermatheca (<abbrev xmlns:xlink="http://www.w3.org/1999/xlink" xlink:title="maximum length of spermathecal capsule" id="ABBRID0E2MAG" xlink:type="simple">LSPC</abbrev> = 0.38 mm; <abbrev xmlns:xlink="http://www.w3.org/1999/xlink" xlink:title="maximum length of elytra" id="ABBRID0E6MAG" xlink:type="simple">LE</abbrev>/<abbrev xmlns:xlink="http://www.w3.org/1999/xlink" xlink:title="maximum length of spermathecal capsule" id="ABBRID0EDNAG" xlink:type="simple">LSPC</abbrev> = 10.63) with apparently wrinkled surface (Fig. <xref ref-type="fig" rid="F3">3C</xref>); basal part subglobose, with a small protrusion just below the distal part; apical part moderately elongate, narrowing towards the apex; ductus subventrally inserted, quite narrow and short, uncoiled.</p></tp:treatment-sec><tp:treatment-sec sec-type="etymology" id="SECID0ELNAG"><title>Etymology.</title><p>The specific epithet refers to the collector of the new species: Ivo Jeniš from the Czech Republic, renowned expert on <tp:taxon-name><tp:taxon-name-part taxon-name-part-type="order">Coleoptera</tp:taxon-name-part></tp:taxon-name><tp:taxon-name><tp:taxon-name-part taxon-name-part-type="family">Cerambycidae</tp:taxon-name-part></tp:taxon-name>.</p></tp:treatment-sec><tp:treatment-sec sec-type="distribution" id="SECID0E2NAG"><title>Distribution.</title><p>Central-eastern Madagascar (Toamasina province; Fig. <xref ref-type="fig" rid="F8">8A</xref>). Malagasy chorotype.</p></tp:treatment-sec><tp:treatment-sec sec-type="Ecological notes" id="SECID0EFOAG"><title>Ecological notes.</title><p>Host plant unknown. The only known occurrence locality falls within an area characterized by the vegetation division ‘Malagasy Evergreen &amp; Semi-Evergreen Forest’.</p></tp:treatment-sec><tp:treatment-sec><!--Section generated to contain objects referenced in tp:taxon-treatment.--><fig id="F8" position="float" orientation="portrait"><object-id xmlns:xlink="http://www.w3.org/1999/xlink" content-type="doi" xlink:type="simple">10.3897/zookeys.1202.122977.figure8</object-id><object-id xmlns:xlink="http://www.w3.org/1999/xlink" content-type="arpha" xlink:type="simple">43E12BB6-E828-5E5F-918D-06F81BF5B835</object-id><label>Figure 8.</label><caption><p>Distribution and habitat suitability of the <italic><tp:taxon-name><tp:taxon-name-part taxon-name-part-type="genus" reg="Argopistes">Argopistes</tp:taxon-name-part></tp:taxon-name></italic> species in Madagascar. <bold>A</bold> occurrence locality for each species <bold>B</bold> probability of presence of the occurrence localities, and potential suitability areas for the genus in Madagascar from <abbrev xmlns:xlink="http://www.w3.org/1999/xlink" xlink:title="Ecological Niche Models" id="ABBRID0ERIAI" xlink:type="simple">ENMs</abbrev>.</p></caption><graphic xmlns:xlink="http://www.w3.org/1999/xlink" xlink:href="zookeys-1202-303_article-122977__-g008.jpg" position="float" orientation="portrait" xlink:type="simple" id="oo_1055978.jpg"><uri content-type="original_file" xlink:type="simple">https://binary.pensoft.net/fig/1055978</uri></graphic></fig></tp:treatment-sec></tp:taxon-treatment>
