# Supplementary material for: ﻿Argopistes Motschulsky from Madagascar with descriptions of six new species (Coleoptera, Chrysomelidae, Galerucinae, Alticini)
Source: Zookeys. 2024 May 27;1202:303–27. doi: 10.3897/zookeys.1202.122977 (PMC11148505; doi:10.3897/zookeys.1202.122977)
Supplement: XML Treatment for Argopistes keiseri [file zookeys.1202.122977-treatment4.xml]

<!DOCTYPE tp:taxon-treatment
  PUBLIC "-//TaxonX//DTD Taxonomic Treatment Publishing DTD v0 20100105//EN" "tax-treatment-NSO.dtd">
<tp:taxon-treatment xmlns:tp="http://www.plazi.org/taxpub"><tp:treatment-meta><kwd-group><label>Taxon classification</label><kwd>
                <named-content content-type="kingdom">Animalia</named-content>
              </kwd><kwd>
                <named-content content-type="order">Coleoptera</named-content>
              </kwd><kwd>
                <named-content content-type="family">Chrysomelidae</named-content>
              </kwd></kwd-group><mixed-citation publication-type="journal"><person-group><name><surname>Biondi</surname><given-names>Maurizio</given-names></name><name><surname>Iannella</surname><given-names>Mattia</given-names></name><name><surname>D'Alessandro</surname><given-names>Paola</given-names></name></person-group><article-title>﻿<italic><tp:taxon-name><tp:taxon-name-part taxon-name-part-type="genus" reg="Argopistes">Argopistes</tp:taxon-name-part></tp:taxon-name></italic> Motschulsky from Madagascar with descriptions of six new species (<tp:taxon-name><tp:taxon-name-part taxon-name-part-type="order">Coleoptera</tp:taxon-name-part></tp:taxon-name>, <tp:taxon-name><tp:taxon-name-part taxon-name-part-type="family">Chrysomelidae</tp:taxon-name-part></tp:taxon-name>, <tp:taxon-name><tp:taxon-name-part taxon-name-part-type="subfamily">Galerucinae</tp:taxon-name-part></tp:taxon-name>, <tp:taxon-name><tp:taxon-name-part taxon-name-part-type="tribe">Alticini</tp:taxon-name-part></tp:taxon-name>)</article-title><source>Zookeys</source><day>27</day><month>05</month><year>2024</year><volume>1202</volume><fpage>303</fpage><lpage>327</lpage><pub-id pub-id-type="doi">10.3897/zookeys.1202.122977</pub-id></mixed-citation></tp:treatment-meta><tp:nomenclature><label>﻿</label><tp:taxon-name>
              <object-id xmlns:xlink="http://www.w3.org/1999/xlink" content-type="arpha" xlink:type="simple">A032F140-3BB7-5883-B1B1-F4D109645B23</object-id>
              <tp:taxon-name-part taxon-name-part-type="genus" reg="Argopistes">Argopistes</tp:taxon-name-part>
              <tp:taxon-name-part taxon-name-part-type="species" reg="keiseri">keiseri</tp:taxon-name-part>
              <object-id xmlns:xlink="http://www.w3.org/1999/xlink" content-type="zoobank" xlink:type="simple">https://zoobank.org/D3E13A53-73C9-4BFC-9031-CA836A3E7775</object-id>
            </tp:taxon-name><tp:taxon-status xmlns:xlink="http://www.w3.org/1999/xlink" xlink:type="simple">sp. nov.</tp:taxon-status><xref ref-type="fig" rid="F4">Figs 4</xref><xref ref-type="fig" rid="F8">, 8A</xref></tp:nomenclature><tp:treatment-sec sec-type="type material" id="SECID0E2PAG"><title>Type material.</title><p><bold><italic>Holotype</italic></bold> ♂: “Madagascar / Tamatave prov. / Manankazo env. / 11-12.11.1995 / Ivo Jeniš leg.” [printed on white card] [<named-content xmlns:xlink="http://www.w3.org/1999/xlink" content-type="dwc:verbatimCoordinates" xlink:type="simple"><named-content content-type="geo-json" specific-use="{&#34;type&#34;:&#34;Point&#34;,&#34;coordinates&#34;:[46.903333,-17.987667]}" id="NCID0EJQAG" xlink:type="simple">17°59.26'S; 46°54.20'E</named-content></named-content>] (<abbrev xmlns:xlink="http://www.w3.org/1999/xlink" xlink:title="Italy, University of L’Aquila, Collection of M. Biondi" id="ABBRID0EOQAG" xlink:type="simple">BAQ</abbrev>). Paratypes. 1 ♂ and 1 ♀ “Madagascar Tam. / Moramanga / 20.xii.1957 F. Keiser” [printed on pink card] // “Non Cocc. Det. H. Fürsch” [printed on white card] [<named-content xmlns:xlink="http://www.w3.org/1999/xlink" content-type="dwc:verbatimCoordinates" xlink:type="simple"><named-content content-type="geo-json" specific-use="{&#34;type&#34;:&#34;Point&#34;,&#34;coordinates&#34;:[48.224500,-18.948833]}" id="NCID0EVQAG" xlink:type="simple">18°56.93'S; 48°13.47'E</named-content></named-content>] (<named-content xmlns:xlink="http://www.w3.org/1999/xlink" content-type="dwc:institutional_code" xlink:title="Switzerland, Basel, Naturhistorisches Museum" xlink:href="http://grbio.org/institution/naturhistorisches-museum-basel-0" xlink:type="simple">NHMB</named-content>); 2 ♀♀, “Madagascar / Tamatave prov. / Moramanga env. / 24.2-1.3.1995 / Ivo Jeniš leg.” [printed on white card] [<named-content xmlns:xlink="http://www.w3.org/1999/xlink" content-type="dwc:verbatimCoordinates" xlink:type="simple"><named-content content-type="geo-json" specific-use="{&#34;type&#34;:&#34;Point&#34;,&#34;coordinates&#34;:[48.224500,-18.948833]}" id="NCID0EBRAG" xlink:type="simple">18°56.93'S; 48°13.47'E</named-content></named-content>] (<abbrev xmlns:xlink="http://www.w3.org/1999/xlink" xlink:title="Italy, University of L’Aquila, Collection of M. Biondi" id="ABBRID0EGRAG" xlink:type="simple">BAQ</abbrev>); 2 ♀♀, “Madagascar / Tamatave prov. / Moramanga env. / 25-27.11.1995 / Ivo Jeniš leg.” [printed on white card] [<named-content xmlns:xlink="http://www.w3.org/1999/xlink" content-type="dwc:verbatimCoordinates" xlink:type="simple"><named-content content-type="geo-json" specific-use="{&#34;type&#34;:&#34;Point&#34;,&#34;coordinates&#34;:[48.224500,-18.948833]}" id="NCID0ENRAG" xlink:type="simple">18°56.93'S; 48°13.47'E</named-content></named-content>] (<abbrev xmlns:xlink="http://www.w3.org/1999/xlink" xlink:title="Italy, University of L’Aquila, Collection of M. Biondi" id="ABBRID0ESRAG" xlink:type="simple">BAQ</abbrev>); 2 ♀♀, “Madagascar / Tamatave prov. / Moramanga env. / 21-24.12.1996 / Ivo Jeniš leg.” [printed on white card] [<named-content xmlns:xlink="http://www.w3.org/1999/xlink" content-type="dwc:verbatimCoordinates" xlink:type="simple"><named-content content-type="geo-json" specific-use="{&#34;type&#34;:&#34;Point&#34;,&#34;coordinates&#34;:[48.224500,-18.948833]}" id="NCID0EZRAG" xlink:type="simple">18°56.93'S; 48°13.47'E</named-content></named-content>] (<abbrev xmlns:xlink="http://www.w3.org/1999/xlink" xlink:title="Italy, University of L’Aquila, Collection of M. Biondi" id="ABBRID0E5RAG" xlink:type="simple">BAQ</abbrev>); 1♂ and 1♀, “Madagascar / Tamatave prov. / Maromizaha / 21.II.1995 Ivo Jeniš” [printed on white card] [<named-content xmlns:xlink="http://www.w3.org/1999/xlink" content-type="dwc:verbatimCoordinates" xlink:type="simple"><named-content content-type="geo-json" specific-use="{&#34;type&#34;:&#34;Point&#34;,&#34;coordinates&#34;:[48.465000,-18.976167]}" id="NCID0EFSAG" xlink:type="simple">18°58.57'S; 48°27.90'E</named-content></named-content>] (<abbrev xmlns:xlink="http://www.w3.org/1999/xlink" xlink:title="Italy, University of L’Aquila, Collection of M. Biondi" id="ABBRID0EKSAG" xlink:type="simple">BAQ</abbrev>); 2♂ and 3♀, “Madagascar / Fianarantsoa prov. / Ranomafana env. / 28.I-6.II.1995 Ivo Jeniš” [printed on white card] [<named-content xmlns:xlink="http://www.w3.org/1999/xlink" content-type="dwc:verbatimCoordinates" xlink:type="simple"><named-content content-type="geo-json" specific-use="{&#34;type&#34;:&#34;Point&#34;,&#34;coordinates&#34;:[47.452000,-21.262667]}" id="NCID0ERSAG" xlink:type="simple">21°15.76'S; 47°27.12'E</named-content></named-content>] (<abbrev xmlns:xlink="http://www.w3.org/1999/xlink" xlink:title="Italy, University of L’Aquila, Collection of M. Biondi" id="ABBRID0EWSAG" xlink:type="simple">BAQ</abbrev>).</p></tp:treatment-sec><tp:treatment-sec sec-type="diagnosis" id="SECID0E1SAG"><title>Diagnosis.</title><p><italic><tp:taxon-name><tp:taxon-name-part taxon-name-part-type="genus" reg="Argopistes">Argopistes</tp:taxon-name-part><tp:taxon-name-part taxon-name-part-type="species" reg="keiseri">keiseri</tp:taxon-name-part></tp:taxon-name></italic> sp. nov. shows major similarities with <italic><tp:taxon-name><tp:taxon-name-part taxon-name-part-type="genus" reg="Argopistes">A.</tp:taxon-name-part><tp:taxon-name-part taxon-name-part-type="species" reg="seyrigi">seyrigi</tp:taxon-name-part></tp:taxon-name></italic> sp. nov. Both have the spur of hind tibiae distinctly elongate, extending significantly beyond the tibial apex (Figs <xref ref-type="fig" rid="F4">4B</xref>, <xref ref-type="fig" rid="F6">6B</xref>), black dorsal integuments (Figs <xref ref-type="fig" rid="F4">4A</xref>, <xref ref-type="fig" rid="F6">6A</xref>), and mostly confused elytral punctation. <italic><tp:taxon-name><tp:taxon-name-part taxon-name-part-type="genus" reg="Argopistes">Argopistes</tp:taxon-name-part><tp:taxon-name-part taxon-name-part-type="species" reg="keiseri">keiseri</tp:taxon-name-part></tp:taxon-name></italic> sp. nov. can be distinguished by the blackish abdomen and tibiae (mostly reddish brown in <italic><tp:taxon-name><tp:taxon-name-part taxon-name-part-type="genus" reg="Argopistes">A.</tp:taxon-name-part><tp:taxon-name-part taxon-name-part-type="species" reg="seyrigi">seyrigi</tp:taxon-name-part></tp:taxon-name></italic> sp. nov.) (Figs <xref ref-type="fig" rid="F4">4B</xref>, <xref ref-type="fig" rid="F6">6B</xref>). Both the median lobe of aedeagus and spermatheca are diagnostic for <italic><tp:taxon-name><tp:taxon-name-part taxon-name-part-type="genus" reg="Argopistes">Argopistes</tp:taxon-name-part><tp:taxon-name-part taxon-name-part-type="species" reg="keiseri">keiseri</tp:taxon-name-part></tp:taxon-name></italic> sp. nov.: median lobe (Fig. <xref ref-type="fig" rid="F4">4D</xref>) is thickset, with irregular outline in ventral view, and clearly sinuate in lateral view; spermatheca (Fig. <xref ref-type="fig" rid="F4">4C</xref>) has sinuate basal part and elongate, U-shaped, and uncoiled ductus.</p><fig id="F4" position="float" orientation="portrait"><object-id xmlns:xlink="http://www.w3.org/1999/xlink" content-type="doi" xlink:type="simple">10.3897/zookeys.1202.122977.figure4</object-id><object-id xmlns:xlink="http://www.w3.org/1999/xlink" content-type="arpha" xlink:type="simple">25847C34-D840-5B16-AB62-E1E416D6B8AE</object-id><label>Figure 4.</label><caption><p><italic><tp:taxon-name><tp:taxon-name-part taxon-name-part-type="genus" reg="Argopistes">Argopistes</tp:taxon-name-part><tp:taxon-name-part taxon-name-part-type="species" reg="keiseri">keiseri</tp:taxon-name-part></tp:taxon-name></italic> sp. nov. <bold>A</bold> habitus in dorsal view, male from Moramanga <bold>B</bold> ibid, ventral view <bold>C</bold> spermatheca, from Ranomafana <bold>D</bold> median lobe of the aedeagus, from left to right in dorsal, ventral, and lateral view, from Ranomafana, and two additional lateral view from Manankazo, and Maromizama. Abbreviations: as: apical spur of hind tibia. Scale bars: 3 mm (<bold>A, B</bold>); 300 μm (<bold>C</bold>); 500 μm (<bold>D</bold>).</p></caption><graphic xmlns:xlink="http://www.w3.org/1999/xlink" xlink:href="zookeys-1202-303_article-122977__-g004.jpg" position="float" orientation="portrait" xlink:type="simple" id="oo_1055974.jpg"><uri content-type="original_file" xlink:type="simple">https://binary.pensoft.net/fig/1055974</uri></graphic></fig></tp:treatment-sec><tp:treatment-sec sec-type="description" id="SECID0E4WAG"><title>Description of the holotype</title><p>(♂) . Body roundish in dorsal view (Fig. <xref ref-type="fig" rid="F4">4A</xref>), strongly convex in lateral view; total length of body (<abbrev xmlns:xlink="http://www.w3.org/1999/xlink" xlink:title="total body length" id="ABBRID0EHXAG" xlink:type="simple">LB</abbrev>) = 3.48 mm; maximum pronotal width at the base (<abbrev xmlns:xlink="http://www.w3.org/1999/xlink" xlink:title="maximum width of pronotum" id="ABBRID0ELXAG" xlink:type="simple">WP</abbrev> = 2.08 mm); maximum width of elytra in the middle (<abbrev xmlns:xlink="http://www.w3.org/1999/xlink" xlink:title="maximum width of elytra combined" id="ABBRID0EPXAG" xlink:type="simple">WE</abbrev> = 3.16 mm); <abbrev xmlns:xlink="http://www.w3.org/1999/xlink" xlink:title="maximum width of elytra combined" id="ABBRID0ETXAG" xlink:type="simple">WE</abbrev>/<abbrev xmlns:xlink="http://www.w3.org/1999/xlink" xlink:title="maximum width of pronotum" id="ABBRID0EXXAG" xlink:type="simple">WP</abbrev> = 1.52. Dorsal integuments (Fig. <xref ref-type="fig" rid="F4">4A</xref>) entirely black with weak metallic reflections; ventral parts (Fig. <xref ref-type="fig" rid="F4">4B</xref>) entirely blackish; head black; frons and mouthparts black, with yellowish maxillary palpi; antennae yellowish (Fig. <xref ref-type="fig" rid="F4">4B</xref>); legs, including articulations, black, with yellowish tarsi (Fig. <xref ref-type="fig" rid="F4">4B</xref>). Head entirely hidden by the pronotum; vertex punctate, with a pair of large setiferous pores; area of frontal calli weakly raised; frons moderately elongate, roughly wrinkled; frontal ridge thin, weakly raised; frontogenal sutures thin, strongly raised; eyes large, elongate, slightly kidney-shaped; interantennal space clearly narrower than antennal sockets. Antennae (Fig. <xref ref-type="fig" rid="F4">4B</xref>) filiform, distinctly shorter than 1/2 the body length (<abbrev xmlns:xlink="http://www.w3.org/1999/xlink" xlink:title="length of antennae" id="ABBRID0EPYAG" xlink:type="simple">LAN</abbrev> = 1.44 mm; <abbrev xmlns:xlink="http://www.w3.org/1999/xlink" xlink:title="length of antennae" id="ABBRID0ETYAG" xlink:type="simple">LAN</abbrev>/<abbrev xmlns:xlink="http://www.w3.org/1999/xlink" xlink:title="total body length" id="ABBRID0EXYAG" xlink:type="simple">LB</abbrev> = 0.41); segments 1–2 thicker; segments 3–11 slightly and gradually flattened; <abbrev xmlns:xlink="http://www.w3.org/1999/xlink" xlink:title="numerical sequence from base to apex of each antennomere, proportional to the length of the first antennomere" id="ABBRID0E2YAG" xlink:type="simple">LA</abbrev> = 100:51:47:53:37:48:44:64:51:50:88. Pronotum (Fig. <xref ref-type="fig" rid="F4">4A</xref>) distinctly transverse (<abbrev xmlns:xlink="http://www.w3.org/1999/xlink" xlink:title="medial length of pronotum" id="ABBRID0EDZAG" xlink:type="simple">LP</abbrev> = 1.00 mm; <abbrev xmlns:xlink="http://www.w3.org/1999/xlink" xlink:title="maximum width of pronotum" id="ABBRID0EHZAG" xlink:type="simple">WP</abbrev>/<abbrev xmlns:xlink="http://www.w3.org/1999/xlink" xlink:title="medial length of pronotum" id="ABBRID0ELZAG" xlink:type="simple">LP</abbrev> = 2.08); lateral margins strongly convergent anteriorly, straight, weakly expanded, not visible in dorsal view; basal margin arcuate and distinctly sinuate; surface sparsely micropunctate, with dense, small punctation; surface moderately raised parallel to the lateral margins; a large setiferous pore at the anterior angles. Scutellum small, subtriangular. Elytra (<abbrev xmlns:xlink="http://www.w3.org/1999/xlink" xlink:title="maximum length of elytra" id="ABBRID0EPZAG" xlink:type="simple">LE</abbrev> = 3.20 mm; <abbrev xmlns:xlink="http://www.w3.org/1999/xlink" xlink:title="maximum length of elytra" id="ABBRID0ETZAG" xlink:type="simple">LE</abbrev>/<abbrev xmlns:xlink="http://www.w3.org/1999/xlink" xlink:title="medial length of pronotum" id="ABBRID0EXZAG" xlink:type="simple">LP</abbrev> = 3.20) strongly curved laterally (Fig. <xref ref-type="fig" rid="F4">4A</xref>), approx. as long as wide (<abbrev xmlns:xlink="http://www.w3.org/1999/xlink" xlink:title="maximum width of elytra combined" id="ABBRID0E6ZAG" xlink:type="simple">WE</abbrev>/<abbrev xmlns:xlink="http://www.w3.org/1999/xlink" xlink:title="maximum length of elytra" id="ABBRID0ED1AG" xlink:type="simple">LE</abbrev> = 1.02), jointly rounded apically; lateral margins finely bordered, visible in dorsal view; surface smooth; punctation small, dense, mostly confused, but arranged in some regular lines laterally, of which one is made of slightly larger punctures. Humeral calli moderately raised. Macropterous. Prosternum with posteriorly open procoxal cavities and large intercoxal prosternal process. Mesosternum very short. First abdominal sternite slightly longer than fifth (Fig. <xref ref-type="fig" rid="F4">4B</xref>); its central area bordered by ridges is quite wide, slightly narrowing posteriorly. Anterior and middle legs without modifications. Posterior femora greatly swollen (<abbrev xmlns:xlink="http://www.w3.org/1999/xlink" xlink:title="maximum width of hind femora" id="ABBRID0EL1AG" xlink:type="simple">WF</abbrev>/<abbrev xmlns:xlink="http://www.w3.org/1999/xlink" xlink:title="maximum length of hind femora" id="ABBRID0EP1AG" xlink:type="simple">LF</abbrev> = 0.68), elongate-subtriangular; posterior tibiae thick, distinctly shorter than femora, apically widened and prolonged into a spur-like process on inner side; outer side of hind tibia apically toothed; apical spur of hind tibiae simple, lanceolate, very elongate; first metatarsomere moderately enlarged. Median lobe of the aedeagus (<abbrev xmlns:xlink="http://www.w3.org/1999/xlink" xlink:title="length of median lobe of the aedeagus" id="ABBRID0ET1AG" xlink:type="simple">LAED</abbrev> = 1.26 mm; <abbrev xmlns:xlink="http://www.w3.org/1999/xlink" xlink:title="maximum length of elytra" id="ABBRID0EX1AG" xlink:type="simple">LE</abbrev>/<abbrev xmlns:xlink="http://www.w3.org/1999/xlink" xlink:title="length of median lobe of the aedeagus" id="ABBRID0E21AG" xlink:type="simple">LAED</abbrev> = 2.54) (Fig. <xref ref-type="fig" rid="F4">4D</xref>) with smooth surface; in ventral view thickset, lanceolate but with slightly irregular outline; in lateral view median lobe moderately curved, thicker at the subapical part, with sinuate ventral outline; apex ventrally oriented; dorsal ligula formed by a central lobe medially incised in the apical part, and two thinner lateral lobes; its base at apical ~ 1/3.</p></tp:treatment-sec><tp:treatment-sec sec-type="variability" id="SECID0ED2AG"><title>Variability.</title><p>Male (<italic>n</italic> = 5; mean and standard deviation; range): <abbrev xmlns:xlink="http://www.w3.org/1999/xlink" xlink:title="maximum length of elytra" id="ABBRID0EL2AG" xlink:type="simple">LE</abbrev> = 3.08 ± 0.13 mm (2.88 ≤ <abbrev xmlns:xlink="http://www.w3.org/1999/xlink" xlink:title="maximum length of elytra" id="ABBRID0EP2AG" xlink:type="simple">LE</abbrev> ≤ 3.20 mm); <abbrev xmlns:xlink="http://www.w3.org/1999/xlink" xlink:title="maximum width of elytra combined" id="ABBRID0ET2AG" xlink:type="simple">WE</abbrev> = 2.98 ± 0.13 mm (2.82 ≤ <abbrev xmlns:xlink="http://www.w3.org/1999/xlink" xlink:title="maximum width of elytra combined" id="ABBRID0EX2AG" xlink:type="simple">WE</abbrev> ≤ 3.16 mm); <abbrev xmlns:xlink="http://www.w3.org/1999/xlink" xlink:title="medial length of pronotum" id="ABBRID0E22AG" xlink:type="simple">LP</abbrev> = 0.92 ± 0.06 mm (0.86 ≤ <abbrev xmlns:xlink="http://www.w3.org/1999/xlink" xlink:title="medial length of pronotum" id="ABBRID0E62AG" xlink:type="simple">LP</abbrev> ≤ 1.00 mm); <abbrev xmlns:xlink="http://www.w3.org/1999/xlink" xlink:title="maximum width of pronotum" id="ABBRID0ED3AG" xlink:type="simple">WP</abbrev> = 1.98 ± 0.09 mm (1.88 ≤ <abbrev xmlns:xlink="http://www.w3.org/1999/xlink" xlink:title="maximum width of pronotum" id="ABBRID0EH3AG" xlink:type="simple">WP</abbrev> ≤ 2.08 mm); <abbrev xmlns:xlink="http://www.w3.org/1999/xlink" xlink:title="length of antennae" id="ABBRID0EL3AG" xlink:type="simple">LAN</abbrev> = 1.39 ± 0.15 mm (1.16 ≤ <abbrev xmlns:xlink="http://www.w3.org/1999/xlink" xlink:title="length of antennae" id="ABBRID0EP3AG" xlink:type="simple">LAN</abbrev> ≤ 1.52 mm); <abbrev xmlns:xlink="http://www.w3.org/1999/xlink" xlink:title="length of median lobe of the aedeagus" id="ABBRID0ET3AG" xlink:type="simple">LAED</abbrev> = 1.38 ± 0.09 mm (1.26 ≤ <abbrev xmlns:xlink="http://www.w3.org/1999/xlink" xlink:title="length of median lobe of the aedeagus" id="ABBRID0EX3AG" xlink:type="simple">LAED</abbrev> ≤ 1.48 mm); <abbrev xmlns:xlink="http://www.w3.org/1999/xlink" xlink:title="total body length" id="ABBRID0E23AG" xlink:type="simple">LB</abbrev> = 3.37 ± 0.12 mm (3.20 ≤ <abbrev xmlns:xlink="http://www.w3.org/1999/xlink" xlink:title="total body length" id="ABBRID0E63AG" xlink:type="simple">LB</abbrev> ≤ 3.48 mm); <abbrev xmlns:xlink="http://www.w3.org/1999/xlink" xlink:title="maximum length of elytra" id="ABBRID0ED4AG" xlink:type="simple">LE</abbrev>/<abbrev xmlns:xlink="http://www.w3.org/1999/xlink" xlink:title="medial length of pronotum" id="ABBRID0EH4AG" xlink:type="simple">LP</abbrev> = 3.35 ± 0.11 (3.20 ≤ <abbrev xmlns:xlink="http://www.w3.org/1999/xlink" xlink:title="maximum length of elytra" id="ABBRID0EL4AG" xlink:type="simple">LE</abbrev>/<abbrev xmlns:xlink="http://www.w3.org/1999/xlink" xlink:title="medial length of pronotum" id="ABBRID0EP4AG" xlink:type="simple">LP</abbrev> ≤ 3.50); <abbrev xmlns:xlink="http://www.w3.org/1999/xlink" xlink:title="maximum width of elytra combined" id="ABBRID0ET4AG" xlink:type="simple">WE</abbrev>/<abbrev xmlns:xlink="http://www.w3.org/1999/xlink" xlink:title="maximum width of pronotum" id="ABBRID0EX4AG" xlink:type="simple">WP</abbrev> = 1.50 ± 0.03 (1.44 ≤ <abbrev xmlns:xlink="http://www.w3.org/1999/xlink" xlink:title="maximum width of elytra combined" id="ABBRID0E24AG" xlink:type="simple">WE</abbrev>/<abbrev xmlns:xlink="http://www.w3.org/1999/xlink" xlink:title="maximum width of pronotum" id="ABBRID0E64AG" xlink:type="simple">WP</abbrev> ≤ 1.53); <abbrev xmlns:xlink="http://www.w3.org/1999/xlink" xlink:title="maximum width of pronotum" id="ABBRID0ED5AG" xlink:type="simple">WP</abbrev>/<abbrev xmlns:xlink="http://www.w3.org/1999/xlink" xlink:title="medial length of pronotum" id="ABBRID0EH5AG" xlink:type="simple">LP</abbrev> = 2.16 ± 0.04 (2.08 ≤ <abbrev xmlns:xlink="http://www.w3.org/1999/xlink" xlink:title="maximum width of pronotum" id="ABBRID0EL5AG" xlink:type="simple">WP</abbrev>/<abbrev xmlns:xlink="http://www.w3.org/1999/xlink" xlink:title="medial length of pronotum" id="ABBRID0EP5AG" xlink:type="simple">LP</abbrev> ≤ 2.19); <abbrev xmlns:xlink="http://www.w3.org/1999/xlink" xlink:title="maximum width of elytra combined" id="ABBRID0ET5AG" xlink:type="simple">WE</abbrev>/<abbrev xmlns:xlink="http://www.w3.org/1999/xlink" xlink:title="maximum length of elytra" id="ABBRID0EX5AG" xlink:type="simple">LE</abbrev> = 0.97 ± 0.03 (0.94 ≤ <abbrev xmlns:xlink="http://www.w3.org/1999/xlink" xlink:title="maximum width of elytra combined" id="ABBRID0E25AG" xlink:type="simple">WE</abbrev>/<abbrev xmlns:xlink="http://www.w3.org/1999/xlink" xlink:title="maximum length of elytra" id="ABBRID0E65AG" xlink:type="simple">LE</abbrev> ≤ 0.99); <abbrev xmlns:xlink="http://www.w3.org/1999/xlink" xlink:title="length of antennae" id="ABBRID0ED6AG" xlink:type="simple">LAN</abbrev>/<abbrev xmlns:xlink="http://www.w3.org/1999/xlink" xlink:title="total body length" id="ABBRID0EH6AG" xlink:type="simple">LB</abbrev> = 0.41 ± 0.04 (0.35 ≤ <abbrev xmlns:xlink="http://www.w3.org/1999/xlink" xlink:title="length of antennae" id="ABBRID0EL6AG" xlink:type="simple">LAN</abbrev>/<abbrev xmlns:xlink="http://www.w3.org/1999/xlink" xlink:title="total body length" id="ABBRID0EP6AG" xlink:type="simple">LB</abbrev> ≤ 0.45); <abbrev xmlns:xlink="http://www.w3.org/1999/xlink" xlink:title="maximum length of elytra" id="ABBRID0ET6AG" xlink:type="simple">LE</abbrev>/<abbrev xmlns:xlink="http://www.w3.org/1999/xlink" xlink:title="length of median lobe of the aedeagus" id="ABBRID0EX6AG" xlink:type="simple">LAED</abbrev> = 2.24 ± 0.18 (2.04 ≤ <abbrev xmlns:xlink="http://www.w3.org/1999/xlink" xlink:title="maximum length of elytra" id="ABBRID0E26AG" xlink:type="simple">LE</abbrev>/<abbrev xmlns:xlink="http://www.w3.org/1999/xlink" xlink:title="length of median lobe of the aedeagus" id="ABBRID0E66AG" xlink:type="simple">LAED</abbrev> ≤ 2.54). Female (n = 11; mean and standard deviation; range): <abbrev xmlns:xlink="http://www.w3.org/1999/xlink" xlink:title="maximum length of elytra" id="ABBRID0EDABG" xlink:type="simple">LE</abbrev> = 3.35 ± 0.04 mm (3.32 ≤ <abbrev xmlns:xlink="http://www.w3.org/1999/xlink" xlink:title="maximum length of elytra" id="ABBRID0EHABG" xlink:type="simple">LE</abbrev> ≤ 3.40 mm); <abbrev xmlns:xlink="http://www.w3.org/1999/xlink" xlink:title="maximum width of elytra combined" id="ABBRID0ELABG" xlink:type="simple">WE</abbrev> = 3.20 ± 0.06 mm (3.12 ≤ <abbrev xmlns:xlink="http://www.w3.org/1999/xlink" xlink:title="maximum width of elytra combined" id="ABBRID0EPABG" xlink:type="simple">WE</abbrev> ≤ 3.24 mm); <abbrev xmlns:xlink="http://www.w3.org/1999/xlink" xlink:title="medial length of pronotum" id="ABBRID0ETABG" xlink:type="simple">LP</abbrev> = 1.02 ± 0.03 mm (0.98 ≤ <abbrev xmlns:xlink="http://www.w3.org/1999/xlink" xlink:title="medial length of pronotum" id="ABBRID0EXABG" xlink:type="simple">LP</abbrev> ≤ 1.04 mm); <abbrev xmlns:xlink="http://www.w3.org/1999/xlink" xlink:title="maximum width of pronotum" id="ABBRID0E2ABG" xlink:type="simple">WP</abbrev> = 2.10 ± 0.05 mm (2.02 ≤ <abbrev xmlns:xlink="http://www.w3.org/1999/xlink" xlink:title="maximum width of pronotum" id="ABBRID0E6ABG" xlink:type="simple">WP</abbrev> ≤ 2.12 mm); <abbrev xmlns:xlink="http://www.w3.org/1999/xlink" xlink:title="length of antennae" id="ABBRID0EDBBG" xlink:type="simple">LAN</abbrev> = 1.34 ± 0.08 mm (1.28 ≤ <abbrev xmlns:xlink="http://www.w3.org/1999/xlink" xlink:title="length of antennae" id="ABBRID0EHBBG" xlink:type="simple">LAN</abbrev> ≤ 1.44 mm); <abbrev xmlns:xlink="http://www.w3.org/1999/xlink" xlink:title="maximum length of spermathecal capsule" id="ABBRID0ELBBG" xlink:type="simple">LSPC</abbrev> = 0.40 ± 0.01 mm (0.38 ≤ <abbrev xmlns:xlink="http://www.w3.org/1999/xlink" xlink:title="maximum length of spermathecal capsule" id="ABBRID0EPBBG" xlink:type="simple">LSPC</abbrev> ≤ 0.40 mm); <abbrev xmlns:xlink="http://www.w3.org/1999/xlink" xlink:title="total body length" id="ABBRID0ETBBG" xlink:type="simple">LB</abbrev> = 3.66 ± 0.07 mm (3.58 ≤ <abbrev xmlns:xlink="http://www.w3.org/1999/xlink" xlink:title="total body length" id="ABBRID0EXBBG" xlink:type="simple">LB</abbrev> ≤ 3.72 mm); <abbrev xmlns:xlink="http://www.w3.org/1999/xlink" xlink:title="maximum length of elytra" id="ABBRID0E2BBG" xlink:type="simple">LE</abbrev>/<abbrev xmlns:xlink="http://www.w3.org/1999/xlink" xlink:title="medial length of pronotum" id="ABBRID0E6BBG" xlink:type="simple">LP</abbrev> = 3.30 ± 0.07 (3.23 ≤ <abbrev xmlns:xlink="http://www.w3.org/1999/xlink" xlink:title="maximum length of elytra" id="ABBRID0EDCBG" xlink:type="simple">LE</abbrev>/<abbrev xmlns:xlink="http://www.w3.org/1999/xlink" xlink:title="medial length of pronotum" id="ABBRID0EHCBG" xlink:type="simple">LP</abbrev> ≤ 3.39); <abbrev xmlns:xlink="http://www.w3.org/1999/xlink" xlink:title="maximum width of elytra combined" id="ABBRID0ELCBG" xlink:type="simple">WE</abbrev>/<abbrev xmlns:xlink="http://www.w3.org/1999/xlink" xlink:title="maximum width of pronotum" id="ABBRID0EPCBG" xlink:type="simple">WP</abbrev> = 1.53 ± 0.01 (1.51 ≤ <abbrev xmlns:xlink="http://www.w3.org/1999/xlink" xlink:title="maximum width of elytra combined" id="ABBRID0ETCBG" xlink:type="simple">WE</abbrev>/<abbrev xmlns:xlink="http://www.w3.org/1999/xlink" xlink:title="maximum width of pronotum" id="ABBRID0EXCBG" xlink:type="simple">WP</abbrev> ≤ 1.54); <abbrev xmlns:xlink="http://www.w3.org/1999/xlink" xlink:title="maximum width of pronotum" id="ABBRID0E2CBG" xlink:type="simple">WP</abbrev>/<abbrev xmlns:xlink="http://www.w3.org/1999/xlink" xlink:title="medial length of pronotum" id="ABBRID0E6CBG" xlink:type="simple">LP</abbrev> = 2.06 ± 0.04 (2.04 ≤ <abbrev xmlns:xlink="http://www.w3.org/1999/xlink" xlink:title="maximum width of pronotum" id="ABBRID0EDDBG" xlink:type="simple">WP</abbrev>/<abbrev xmlns:xlink="http://www.w3.org/1999/xlink" xlink:title="medial length of pronotum" id="ABBRID0EHDBG" xlink:type="simple">LP</abbrev> ≤ 2.12); <abbrev xmlns:xlink="http://www.w3.org/1999/xlink" xlink:title="maximum width of elytra combined" id="ABBRID0ELDBG" xlink:type="simple">WE</abbrev>/<abbrev xmlns:xlink="http://www.w3.org/1999/xlink" xlink:title="maximum length of elytra" id="ABBRID0EPDBG" xlink:type="simple">LE</abbrev> = 0.96 ± 0.02 (0.94 ≤ <abbrev xmlns:xlink="http://www.w3.org/1999/xlink" xlink:title="maximum width of elytra combined" id="ABBRID0ETDBG" xlink:type="simple">WE</abbrev>/<abbrev xmlns:xlink="http://www.w3.org/1999/xlink" xlink:title="maximum length of elytra" id="ABBRID0EXDBG" xlink:type="simple">LE</abbrev> ≤ 0.98); <abbrev xmlns:xlink="http://www.w3.org/1999/xlink" xlink:title="length of antennae" id="ABBRID0E2DBG" xlink:type="simple">LAN</abbrev>/<abbrev xmlns:xlink="http://www.w3.org/1999/xlink" xlink:title="total body length" id="ABBRID0E6DBG" xlink:type="simple">LB</abbrev> = 0.37 ± 0.01 (0.35 ≤ <abbrev xmlns:xlink="http://www.w3.org/1999/xlink" xlink:title="length of antennae" id="ABBRID0EDEBG" xlink:type="simple">LAN</abbrev>/<abbrev xmlns:xlink="http://www.w3.org/1999/xlink" xlink:title="total body length" id="ABBRID0EHEBG" xlink:type="simple">LB</abbrev> ≤ 0.39); <abbrev xmlns:xlink="http://www.w3.org/1999/xlink" xlink:title="maximum length of elytra" id="ABBRID0ELEBG" xlink:type="simple">LE</abbrev>/<abbrev xmlns:xlink="http://www.w3.org/1999/xlink" xlink:title="maximum length of spermathecal capsule" id="ABBRID0EPEBG" xlink:type="simple">LSPC</abbrev> = 8.49 ± 0.19 (8.30 ≤ <abbrev xmlns:xlink="http://www.w3.org/1999/xlink" xlink:title="maximum length of elytra" id="ABBRID0ETEBG" xlink:type="simple">LE</abbrev>/<abbrev xmlns:xlink="http://www.w3.org/1999/xlink" xlink:title="maximum length of spermathecal capsule" id="ABBRID0EXEBG" xlink:type="simple">LSPC</abbrev> ≤ 8.74).</p><p>Male and female paratypes very similar in shape, size, and color to the holotype. The arrangement of elytral punctation in 9 (+ 1 sutural) regular rows is better visible in some specimens. Spermatheca (Fig. <xref ref-type="fig" rid="F4">4C</xref>) with subcylindical, sinuate basal part; collum short; apical part moderately elongate, gradually narrowing, slightly wrinkled; ductus subventrally inserted, quite thickset, elongate, U-shaped, uncoiled.</p></tp:treatment-sec><tp:treatment-sec sec-type="etymology" id="SECID0EBFBG"><title>Etymology.</title><p>The specific epithet refers to the first collector of the new species: Alfred “Fred” Kaiser (1895–1969) from Switzerland, renowned expert on <tp:taxon-name><tp:taxon-name-part taxon-name-part-type="order">Diptera</tp:taxon-name-part></tp:taxon-name><tp:taxon-name><tp:taxon-name-part taxon-name-part-type="family">Syrphidae</tp:taxon-name-part></tp:taxon-name> from Madagascar.</p></tp:treatment-sec><tp:treatment-sec sec-type="distribution" id="SECID0ERFBG"><title>Distribution.</title><p>Central-Eastern Madagascar (Toamasina province; Fig. <xref ref-type="fig" rid="F8">8A</xref>). Malagasy chorotype.</p></tp:treatment-sec><tp:treatment-sec sec-type="Ecological notes" id="SECID0E2FBG"><title>Ecological notes.</title><p>Host plant unknown. Collection localities fall within areas characterized by the vegetation division ‘Malagasy Evergreen &amp; Semi-Evergreen Forest’.</p></tp:treatment-sec><tp:treatment-sec><!--Section generated to contain objects referenced in tp:taxon-treatment.--><fig id="F8" position="float" orientation="portrait"><object-id xmlns:xlink="http://www.w3.org/1999/xlink" content-type="doi" xlink:type="simple">10.3897/zookeys.1202.122977.figure8</object-id><object-id xmlns:xlink="http://www.w3.org/1999/xlink" content-type="arpha" xlink:type="simple">43E12BB6-E828-5E5F-918D-06F81BF5B835</object-id><label>Figure 8.</label><caption><p>Distribution and habitat suitability of the <italic><tp:taxon-name><tp:taxon-name-part taxon-name-part-type="genus" reg="Argopistes">Argopistes</tp:taxon-name-part></tp:taxon-name></italic> species in Madagascar. <bold>A</bold> occurrence locality for each species <bold>B</bold> probability of presence of the occurrence localities, and potential suitability areas for the genus in Madagascar from <abbrev xmlns:xlink="http://www.w3.org/1999/xlink" xlink:title="Ecological Niche Models" id="ABBRID0ERIAI" xlink:type="simple">ENMs</abbrev>.</p></caption><graphic xmlns:xlink="http://www.w3.org/1999/xlink" xlink:href="zookeys-1202-303_article-122977__-g008.jpg" position="float" orientation="portrait" xlink:type="simple" id="oo_1055978.jpg"><uri content-type="original_file" xlink:type="simple">https://binary.pensoft.net/fig/1055978</uri></graphic></fig><fig id="F6" position="float" orientation="portrait"><object-id xmlns:xlink="http://www.w3.org/1999/xlink" content-type="doi" xlink:type="simple">10.3897/zookeys.1202.122977.figure6</object-id><object-id xmlns:xlink="http://www.w3.org/1999/xlink" content-type="arpha" xlink:type="simple">BF176C79-7F3B-50F9-9317-2124D4DB6CC5</object-id><label>Figure 6.</label><caption><p><italic><tp:taxon-name><tp:taxon-name-part taxon-name-part-type="genus" reg="Argopistes">Argopistes</tp:taxon-name-part><tp:taxon-name-part taxon-name-part-type="species" reg="seyrigi">seyrigi</tp:taxon-name-part></tp:taxon-name></italic> sp. nov. <bold>A</bold> holotype, habitus in dorsal view <bold>B</bold> ibid, ventral view <bold>C</bold> ibid, median lobe of the aedeagus. Abbreviations: as: apical spur of hind tibia. Scale bars: 3 mm (<bold>A, B</bold>); 500 μm (<bold>C</bold>).</p></caption><graphic xmlns:xlink="http://www.w3.org/1999/xlink" xlink:href="zookeys-1202-303_article-122977__-g006.jpg" position="float" orientation="portrait" xlink:type="simple" id="oo_1055976.jpg"><uri content-type="original_file" xlink:type="simple">https://binary.pensoft.net/fig/1055976</uri></graphic></fig></tp:treatment-sec></tp:taxon-treatment>
