# Supplementary material for: ﻿Argopistes Motschulsky from Madagascar with descriptions of six new species (Coleoptera, Chrysomelidae, Galerucinae, Alticini)
Source: Zookeys. 2024 May 27;1202:303–27. doi: 10.3897/zookeys.1202.122977 (PMC11148505; doi:10.3897/zookeys.1202.122977)
Supplement: XML Treatment for Argopistes laterosinuatus [file zookeys.1202.122977-treatment5.xml]

<!DOCTYPE tp:taxon-treatment
  PUBLIC "-//TaxonX//DTD Taxonomic Treatment Publishing DTD v0 20100105//EN" "tax-treatment-NSO.dtd">
<tp:taxon-treatment xmlns:tp="http://www.plazi.org/taxpub"><tp:treatment-meta><kwd-group><label>Taxon classification</label><kwd>
                <named-content content-type="kingdom">Animalia</named-content>
              </kwd><kwd>
                <named-content content-type="order">Coleoptera</named-content>
              </kwd><kwd>
                <named-content content-type="family">Chrysomelidae</named-content>
              </kwd></kwd-group><mixed-citation publication-type="journal"><person-group><name><surname>Biondi</surname><given-names>Maurizio</given-names></name><name><surname>Iannella</surname><given-names>Mattia</given-names></name><name><surname>D'Alessandro</surname><given-names>Paola</given-names></name></person-group><article-title>﻿<italic><tp:taxon-name><tp:taxon-name-part taxon-name-part-type="genus" reg="Argopistes">Argopistes</tp:taxon-name-part></tp:taxon-name></italic> Motschulsky from Madagascar with descriptions of six new species (<tp:taxon-name><tp:taxon-name-part taxon-name-part-type="order">Coleoptera</tp:taxon-name-part></tp:taxon-name>, <tp:taxon-name><tp:taxon-name-part taxon-name-part-type="family">Chrysomelidae</tp:taxon-name-part></tp:taxon-name>, <tp:taxon-name><tp:taxon-name-part taxon-name-part-type="subfamily">Galerucinae</tp:taxon-name-part></tp:taxon-name>, <tp:taxon-name><tp:taxon-name-part taxon-name-part-type="tribe">Alticini</tp:taxon-name-part></tp:taxon-name>)</article-title><source>Zookeys</source><day>27</day><month>05</month><year>2024</year><volume>1202</volume><fpage>303</fpage><lpage>327</lpage><pub-id pub-id-type="doi">10.3897/zookeys.1202.122977</pub-id></mixed-citation></tp:treatment-meta><tp:nomenclature><label>﻿</label><tp:taxon-name>
              <object-id xmlns:xlink="http://www.w3.org/1999/xlink" content-type="arpha" xlink:type="simple">B71ED5AF-E0BD-5908-B3DA-6D00048F45D6</object-id>
              <tp:taxon-name-part taxon-name-part-type="genus" reg="Argopistes">Argopistes</tp:taxon-name-part>
              <tp:taxon-name-part taxon-name-part-type="species" reg="laterosinuatus">laterosinuatus</tp:taxon-name-part>
              <object-id xmlns:xlink="http://www.w3.org/1999/xlink" content-type="zoobank" xlink:type="simple">https://zoobank.org/193ADA5E-1C06-4FB2-9337-AFC426E6D6A3</object-id>
            </tp:taxon-name><tp:taxon-status xmlns:xlink="http://www.w3.org/1999/xlink" xlink:type="simple">sp. nov.</tp:taxon-status><xref ref-type="fig" rid="F5">Figs 5</xref><xref ref-type="fig" rid="F8">, 8A</xref></tp:nomenclature><tp:treatment-sec sec-type="type material" id="SECID0ERHBG"><title>Type material.</title><p><bold><italic>Holotype</italic></bold> ♀: “Coll. Mus. Congo / Madagascar: Antakotako / 15.i.1939, J. Vadon” [printed and handwritten on white card] [<named-content xmlns:xlink="http://www.w3.org/1999/xlink" content-type="dwc:verbatimCoordinates" xlink:type="simple"><named-content content-type="geo-json" specific-use="{&#34;type&#34;:&#34;Point&#34;,&#34;coordinates&#34;:[49.793500,-15.208833]}" id="NCID0E6HBG" xlink:type="simple">15°12.53'S; 49°47.61'E</named-content></named-content>] (<abbrev xmlns:xlink="http://www.w3.org/1999/xlink" xlink:title="Belgium, Tervuren, Musée Royal de l’Afrique Centrale" id="ABBRID0EEIBG" xlink:type="simple">RMCA</abbrev>).</p></tp:treatment-sec><tp:treatment-sec sec-type="diagnosis" id="SECID0EIIBG"><title>Diagnosis.</title><p><italic><tp:taxon-name><tp:taxon-name-part taxon-name-part-type="genus" reg="Argopistes">Argopistes</tp:taxon-name-part><tp:taxon-name-part taxon-name-part-type="species" reg="laterosinuatus">laterosinuatus</tp:taxon-name-part></tp:taxon-name></italic> sp. nov. is easily recognizable among the Afrotropical <italic><tp:taxon-name><tp:taxon-name-part taxon-name-part-type="genus" reg="Argopistes">Argopistes</tp:taxon-name-part></tp:taxon-name></italic> species due to its subovate outline in dorsal view (Fig. <xref ref-type="fig" rid="F5">5A</xref>) and sinuate sides in lateral view (Fig. <xref ref-type="fig" rid="F5">5C</xref>). Spermatheca is also diagnostic, due to the combination of pyriform basal part, with a distinct protrusion close to the collum, apical part clearly narrowing towards the apex, and ductus ventrally inserted, thickset, uncoiled (Fig. <xref ref-type="fig" rid="F5">5D</xref>).</p><fig id="F5" position="float" orientation="portrait"><object-id xmlns:xlink="http://www.w3.org/1999/xlink" content-type="doi" xlink:type="simple">10.3897/zookeys.1202.122977.figure5</object-id><object-id xmlns:xlink="http://www.w3.org/1999/xlink" content-type="arpha" xlink:type="simple">1692AD2C-F312-5EFA-BAB0-5199BC320BF9</object-id><label>Figure 5.</label><caption><p><italic><tp:taxon-name><tp:taxon-name-part taxon-name-part-type="genus" reg="Argopistes">Argopistes</tp:taxon-name-part><tp:taxon-name-part taxon-name-part-type="species" reg="laterosinuatus">laterosinuatus</tp:taxon-name-part></tp:taxon-name></italic> sp. nov. <bold>A</bold> holotype, habitus in dorsal view <bold>B</bold> ibid, ventral view <bold>C</bold> ibid, lateral view <bold>D</bold> ibid, spermatheca. Scale bars: 3 mm (<bold>A, B, C</bold>); 300 μm (<bold>D</bold>).</p></caption><graphic xmlns:xlink="http://www.w3.org/1999/xlink" xlink:href="zookeys-1202-303_article-122977__-g005.jpg" position="float" orientation="portrait" xlink:type="simple" id="oo_1055975.jpg"><uri content-type="original_file" xlink:type="simple">https://binary.pensoft.net/fig/1055975</uri></graphic></fig></tp:treatment-sec><tp:treatment-sec sec-type="description" id="SECID0EQKBG"><title>Description of the holotype</title><p>(♀) . Body largely subovate in dorsal view (Fig. <xref ref-type="fig" rid="F5">5A</xref>), very convex in lateral view (Fig. <xref ref-type="fig" rid="F5">5C</xref>); total length of body (<abbrev xmlns:xlink="http://www.w3.org/1999/xlink" xlink:title="total body length" id="ABBRID0E5KBG" xlink:type="simple">LB</abbrev>) = 3.18 mm; maximum pronotal width at the base (<abbrev xmlns:xlink="http://www.w3.org/1999/xlink" xlink:title="maximum width of pronotum" id="ABBRID0ECLBG" xlink:type="simple">WP</abbrev> = 1.80 mm); maximum width of elytra at the basal third (<abbrev xmlns:xlink="http://www.w3.org/1999/xlink" xlink:title="maximum width of elytra combined" id="ABBRID0EGLBG" xlink:type="simple">WE</abbrev> = 2.72 mm); <abbrev xmlns:xlink="http://www.w3.org/1999/xlink" xlink:title="maximum width of elytra combined" id="ABBRID0EKLBG" xlink:type="simple">WE</abbrev>/<abbrev xmlns:xlink="http://www.w3.org/1999/xlink" xlink:title="maximum width of pronotum" id="ABBRID0EOLBG" xlink:type="simple">WP</abbrev> = 1.51. Dorsal integuments (Fig. <xref ref-type="fig" rid="F5">5A</xref>) reddish brown with weak metallic reflections; ventral parts (Fig. <xref ref-type="fig" rid="F5">5B</xref>) light brown; head light brown; frons and mouthparts light brown; antennae (Fig. <xref ref-type="fig" rid="F5">5B</xref>) with segments 1–5 yellowish, 6 dark brown, 7–10 black, 11 black but distally lighter; legs entirely light brown (Fig. <xref ref-type="fig" rid="F5">5B</xref>). Head entirely hidden by the pronotum; vertex with small, irregular punctation, and a pair of large setiferous pores; frontal calli joined, moderately raised, with V-shaped posterior delimitation; frons moderately elongate, flat, roughly microreticulate; frontal ridge short; frontogenal sutures distinctly raised; eyes large, elongate, slightly kidney-shaped; interantennal space clearly narrower than antennal sockets. Antennae (Fig. <xref ref-type="fig" rid="F5">5B</xref>) clavate, slightly shorter than 1/2 the body length (<abbrev xmlns:xlink="http://www.w3.org/1999/xlink" xlink:title="length of antennae" id="ABBRID0EGMBG" xlink:type="simple">LAN</abbrev> = 1.36 mm; <abbrev xmlns:xlink="http://www.w3.org/1999/xlink" xlink:title="length of antennae" id="ABBRID0EKMBG" xlink:type="simple">LAN</abbrev>/<abbrev xmlns:xlink="http://www.w3.org/1999/xlink" xlink:title="total body length" id="ABBRID0EOMBG" xlink:type="simple">LB</abbrev> = 0.43); <abbrev xmlns:xlink="http://www.w3.org/1999/xlink" xlink:title="numerical sequence from base to apex of each antennomere, proportional to the length of the first antennomere" id="ABBRID0ESMBG" xlink:type="simple">LA</abbrev> = 100:36:53:47:48:52:44:46:49:52:79. Pronotum (Fig. <xref ref-type="fig" rid="F5">5A</xref>) strongly transverse (<abbrev xmlns:xlink="http://www.w3.org/1999/xlink" xlink:title="medial length of pronotum" id="ABBRID0E1MBG" xlink:type="simple">LP</abbrev> = 0.80 mm; <abbrev xmlns:xlink="http://www.w3.org/1999/xlink" xlink:title="maximum width of pronotum" id="ABBRID0E5MBG" xlink:type="simple">WP</abbrev>/<abbrev xmlns:xlink="http://www.w3.org/1999/xlink" xlink:title="medial length of pronotum" id="ABBRID0ECNBG" xlink:type="simple">LP</abbrev> = 2.25); lateral margins strongly convergent anteriorly and slightly folded ventrally, weakly curved, weakly expanded, not visible in dorsal view; basal margin arcuate and distinctly sinuate; surface finely microreticulate, with very small and dense punctation; surface weakly raised near the lateral margins; a large setiferous pore at the anterior angles. Scutellum small, subtriangular. Elytra (<abbrev xmlns:xlink="http://www.w3.org/1999/xlink" xlink:title="maximum length of elytra" id="ABBRID0EGNBG" xlink:type="simple">LE</abbrev> = 2.92 mm; <abbrev xmlns:xlink="http://www.w3.org/1999/xlink" xlink:title="maximum length of elytra" id="ABBRID0EKNBG" xlink:type="simple">LE</abbrev>/<abbrev xmlns:xlink="http://www.w3.org/1999/xlink" xlink:title="medial length of pronotum" id="ABBRID0EONBG" xlink:type="simple">LP</abbrev> = 3.65) slightly longer than wide (<abbrev xmlns:xlink="http://www.w3.org/1999/xlink" xlink:title="maximum width of elytra combined" id="ABBRID0ESNBG" xlink:type="simple">WE</abbrev>/<abbrev xmlns:xlink="http://www.w3.org/1999/xlink" xlink:title="maximum length of elytra" id="ABBRID0EWNBG" xlink:type="simple">LE</abbrev> = 0.93), strongly curved laterally in dorsal view (Fig. <xref ref-type="fig" rid="F5">5A</xref>) and distinctly sinuate in lateral view (Fig. <xref ref-type="fig" rid="F5">5C</xref>), jointly rounded apically; lateral margins finely bordered, visible in dorsal view; surface subsmooth, with very small and moderately dense, mostly confused punctation; slightly larger punctures are arranged in 9 (+ 1 sutural) regular rows. Humeral calli moderately raised. Macropterous. Prosternum with posteriorly open procoxal cavities and large intercoxal prosternal process. Mesosternum very short. First abdominal sternite approx. as long as fifth (Fig. <xref ref-type="fig" rid="F5">5B</xref>); its central area bordered by ridges is wide, rounded anteriorly, laterally subparallel. Anterior and middle legs without modifications. Posterior femora greatly swollen (<abbrev xmlns:xlink="http://www.w3.org/1999/xlink" xlink:title="maximum width of hind femora" id="ABBRID0EGOBG" xlink:type="simple">WF</abbrev>/<abbrev xmlns:xlink="http://www.w3.org/1999/xlink" xlink:title="maximum length of hind femora" id="ABBRID0EKOBG" xlink:type="simple">LF</abbrev> = 0.61), elongate-subtriangular; posterior tibiae thick, distinctly shorter than femora, apically widened and prolonged into a spur-like process on inner side; outer side of hind tibia apically toothed; apical spur of hind tibiae simple, lanceolate. Basal part of the spermatheca pyriform, with a distinct ventral protrusion close to the distal part (Fig. <xref ref-type="fig" rid="F5">5D</xref>); collum short, apical part short, narrowing towards the apex; ductus ventrally inserted, thickset, moderately elongate, uncoiled; <abbrev xmlns:xlink="http://www.w3.org/1999/xlink" xlink:title="maximum length of spermathecal capsule" id="ABBRID0ESOBG" xlink:type="simple">LSPC</abbrev> = 0.32 mm; <abbrev xmlns:xlink="http://www.w3.org/1999/xlink" xlink:title="maximum length of elytra" id="ABBRID0EWOBG" xlink:type="simple">LE</abbrev>/<abbrev xmlns:xlink="http://www.w3.org/1999/xlink" xlink:title="maximum length of spermathecal capsule" id="ABBRID0E1OBG" xlink:type="simple">LSPC</abbrev> = 9.13.</p></tp:treatment-sec><tp:treatment-sec sec-type="variability" id="SECID0E5OBG"><title>Variability.</title><p>Only the female holotype of the new species is known so far.</p></tp:treatment-sec><tp:treatment-sec sec-type="etymology" id="SECID0EDPBG"><title>Etymology.</title><p>The specific epithet refers to the sinuate lateral margin of each elytra, a character absent in all other <italic><tp:taxon-name><tp:taxon-name-part taxon-name-part-type="genus" reg="Argopistes">Argopistes</tp:taxon-name-part></tp:taxon-name></italic> species known to date for Madagascar.</p></tp:treatment-sec><tp:treatment-sec sec-type="distribution" id="SECID0EQPBG"><title>Distribution.</title><p>North-eastern Madagascar (Toamasina province) (Fig. <xref ref-type="fig" rid="F8">8A</xref>). Malagasy chorotype.</p></tp:treatment-sec><tp:treatment-sec sec-type="Ecological notes" id="SECID0E1PBG"><title>Ecological notes.</title><p>Host plant unknown. The only known occurrence locality falls within an area characterized by the vegetation division ‘Malagasy Evergreen &amp; Semi-Evergreen Forest’.</p></tp:treatment-sec><tp:treatment-sec><!--Section generated to contain objects referenced in tp:taxon-treatment.--><fig id="F8" position="float" orientation="portrait"><object-id xmlns:xlink="http://www.w3.org/1999/xlink" content-type="doi" xlink:type="simple">10.3897/zookeys.1202.122977.figure8</object-id><object-id xmlns:xlink="http://www.w3.org/1999/xlink" content-type="arpha" xlink:type="simple">43E12BB6-E828-5E5F-918D-06F81BF5B835</object-id><label>Figure 8.</label><caption><p>Distribution and habitat suitability of the <italic><tp:taxon-name><tp:taxon-name-part taxon-name-part-type="genus" reg="Argopistes">Argopistes</tp:taxon-name-part></tp:taxon-name></italic> species in Madagascar. <bold>A</bold> occurrence locality for each species <bold>B</bold> probability of presence of the occurrence localities, and potential suitability areas for the genus in Madagascar from <abbrev xmlns:xlink="http://www.w3.org/1999/xlink" xlink:title="Ecological Niche Models" id="ABBRID0ERIAI" xlink:type="simple">ENMs</abbrev>.</p></caption><graphic xmlns:xlink="http://www.w3.org/1999/xlink" xlink:href="zookeys-1202-303_article-122977__-g008.jpg" position="float" orientation="portrait" xlink:type="simple" id="oo_1055978.jpg"><uri content-type="original_file" xlink:type="simple">https://binary.pensoft.net/fig/1055978</uri></graphic></fig></tp:treatment-sec></tp:taxon-treatment>
