# Supplementary material for: ﻿Argopistes Motschulsky from Madagascar with descriptions of six new species (Coleoptera, Chrysomelidae, Galerucinae, Alticini)
Source: Zookeys. 2024 May 27;1202:303–27. doi: 10.3897/zookeys.1202.122977 (PMC11148505; doi:10.3897/zookeys.1202.122977)
Supplement: XML Treatment for Argopistes seyrigi [file zookeys.1202.122977-treatment6.xml]

<!DOCTYPE tp:taxon-treatment
  PUBLIC "-//TaxonX//DTD Taxonomic Treatment Publishing DTD v0 20100105//EN" "tax-treatment-NSO.dtd">
<tp:taxon-treatment xmlns:tp="http://www.plazi.org/taxpub"><tp:treatment-meta><kwd-group><label>Taxon classification</label><kwd>
                <named-content content-type="kingdom">Animalia</named-content>
              </kwd><kwd>
                <named-content content-type="order">Coleoptera</named-content>
              </kwd><kwd>
                <named-content content-type="family">Chrysomelidae</named-content>
              </kwd></kwd-group><mixed-citation publication-type="journal"><person-group><name><surname>Biondi</surname><given-names>Maurizio</given-names></name><name><surname>Iannella</surname><given-names>Mattia</given-names></name><name><surname>D'Alessandro</surname><given-names>Paola</given-names></name></person-group><article-title>﻿<italic><tp:taxon-name><tp:taxon-name-part taxon-name-part-type="genus" reg="Argopistes">Argopistes</tp:taxon-name-part></tp:taxon-name></italic> Motschulsky from Madagascar with descriptions of six new species (<tp:taxon-name><tp:taxon-name-part taxon-name-part-type="order">Coleoptera</tp:taxon-name-part></tp:taxon-name>, <tp:taxon-name><tp:taxon-name-part taxon-name-part-type="family">Chrysomelidae</tp:taxon-name-part></tp:taxon-name>, <tp:taxon-name><tp:taxon-name-part taxon-name-part-type="subfamily">Galerucinae</tp:taxon-name-part></tp:taxon-name>, <tp:taxon-name><tp:taxon-name-part taxon-name-part-type="tribe">Alticini</tp:taxon-name-part></tp:taxon-name>)</article-title><source>Zookeys</source><day>27</day><month>05</month><year>2024</year><volume>1202</volume><fpage>303</fpage><lpage>327</lpage><pub-id pub-id-type="doi">10.3897/zookeys.1202.122977</pub-id></mixed-citation></tp:treatment-meta><tp:nomenclature><label>﻿</label><tp:taxon-name>
              <object-id xmlns:xlink="http://www.w3.org/1999/xlink" content-type="arpha" xlink:type="simple">45D3FE60-EF95-573C-84D9-A54A264672AF</object-id>
              <tp:taxon-name-part taxon-name-part-type="genus" reg="Argopistes">Argopistes</tp:taxon-name-part>
              <tp:taxon-name-part taxon-name-part-type="species" reg="seyrigi">seyrigi</tp:taxon-name-part>
              <object-id xmlns:xlink="http://www.w3.org/1999/xlink" content-type="zoobank" xlink:type="simple">https://zoobank.org/62E50B82-6B80-4939-9127-07D64E0E9381</object-id>
            </tp:taxon-name><tp:taxon-status xmlns:xlink="http://www.w3.org/1999/xlink" xlink:type="simple">sp. nov.</tp:taxon-status><xref ref-type="fig" rid="F6">Figs 6</xref><xref ref-type="fig" rid="F8">, 8A</xref></tp:nomenclature><tp:treatment-sec sec-type="type material" id="SECID0EQRBG"><title>Type material.</title><p><bold><italic>Holotype</italic></bold> ♂: “Coll. Mus Congo. / Madagascar: Mandraka / II.1944 / A. Seyrig” [printed on white card] [<named-content xmlns:xlink="http://www.w3.org/1999/xlink" content-type="dwc:verbatimCoordinates" xlink:type="simple"><named-content content-type="geo-json" specific-use="{&#34;type&#34;:&#34;Point&#34;,&#34;coordinates&#34;:[47.926833,-18.914833]}" id="NCID0E5RBG" xlink:type="simple">18°54.89'S; 47°55.61'E</named-content></named-content>] (<abbrev xmlns:xlink="http://www.w3.org/1999/xlink" xlink:title="Belgium, Tervuren, Musée Royal de l’Afrique Centrale" id="ABBRID0EDSBG" xlink:type="simple">RMCA</abbrev>).</p></tp:treatment-sec><tp:treatment-sec sec-type="diagnosis" id="SECID0EHSBG"><title>Diagnosis.</title><p>Among the Malagasy <italic><tp:taxon-name><tp:taxon-name-part taxon-name-part-type="genus" reg="Argopistes">Argopistes</tp:taxon-name-part></tp:taxon-name></italic> species, <italic><tp:taxon-name><tp:taxon-name-part taxon-name-part-type="genus" reg="Argopistes">A.</tp:taxon-name-part><tp:taxon-name-part taxon-name-part-type="species" reg="seyrigi">seyrigi</tp:taxon-name-part></tp:taxon-name></italic> sp. nov. shows strong similarities with <italic><tp:taxon-name><tp:taxon-name-part taxon-name-part-type="genus" reg="Argopistes">Argopistes</tp:taxon-name-part><tp:taxon-name-part taxon-name-part-type="species" reg="keiseri">keiseri</tp:taxon-name-part></tp:taxon-name></italic> sp. nov. Both have the spur of hind tibiae distinctly elongated, extending significantly beyond the tibial apex (Figs <xref ref-type="fig" rid="F4">4B</xref>, <xref ref-type="fig" rid="F6">6B</xref>), black dorsal integuments (Figs <xref ref-type="fig" rid="F4">4A</xref>, <xref ref-type="fig" rid="F6">6A</xref>), and mostly confused elytral punctation. <italic><tp:taxon-name><tp:taxon-name-part taxon-name-part-type="genus" reg="Argopistes">Argopistes</tp:taxon-name-part><tp:taxon-name-part taxon-name-part-type="species" reg="seyrigi">seyrigi</tp:taxon-name-part></tp:taxon-name></italic> sp. nov. can be distinguished by the mostly reddish brown abdomen and tibiae (blackish in <italic><tp:taxon-name><tp:taxon-name-part taxon-name-part-type="genus" reg="Argopistes">A.</tp:taxon-name-part><tp:taxon-name-part taxon-name-part-type="species" reg="keiseri">keiseri</tp:taxon-name-part></tp:taxon-name></italic> sp. nov.) (Figs <xref ref-type="fig" rid="F4">4B</xref>, <xref ref-type="fig" rid="F6">6B</xref>). Median lobe of aedeagus of <italic><tp:taxon-name><tp:taxon-name-part taxon-name-part-type="genus" reg="Argopistes">A.</tp:taxon-name-part><tp:taxon-name-part taxon-name-part-type="species" reg="seyrigi">seyrigi</tp:taxon-name-part></tp:taxon-name></italic> sp. nov. has a clearly diagnostic value, due to the parallel sides in ventral view and the thinner apical part in lateral view (Fig. <xref ref-type="fig" rid="F6">6C</xref>).</p><fig id="F6" position="float" orientation="portrait"><object-id xmlns:xlink="http://www.w3.org/1999/xlink" content-type="doi" xlink:type="simple">10.3897/zookeys.1202.122977.figure6</object-id><object-id xmlns:xlink="http://www.w3.org/1999/xlink" content-type="arpha" xlink:type="simple">BF176C79-7F3B-50F9-9317-2124D4DB6CC5</object-id><label>Figure 6.</label><caption><p><italic><tp:taxon-name><tp:taxon-name-part taxon-name-part-type="genus" reg="Argopistes">Argopistes</tp:taxon-name-part><tp:taxon-name-part taxon-name-part-type="species" reg="seyrigi">seyrigi</tp:taxon-name-part></tp:taxon-name></italic> sp. nov. <bold>A</bold> holotype, habitus in dorsal view <bold>B</bold> ibid, ventral view <bold>C</bold> ibid, median lobe of the aedeagus. Abbreviations: as: apical spur of hind tibia. Scale bars: 3 mm (<bold>A, B</bold>); 500 μm (<bold>C</bold>).</p></caption><graphic xmlns:xlink="http://www.w3.org/1999/xlink" xlink:href="zookeys-1202-303_article-122977__-g006.jpg" position="float" orientation="portrait" xlink:type="simple" id="oo_1055976.jpg"><uri content-type="original_file" xlink:type="simple">https://binary.pensoft.net/fig/1055976</uri></graphic></fig></tp:treatment-sec><tp:treatment-sec sec-type="description" id="SECID0EJWBG"><title>Description of the holotype</title><p>(♂) . Body roundish in dorsal view (Fig. <xref ref-type="fig" rid="F6">6A</xref>), strongly convex in lateral view; total length of body (<abbrev xmlns:xlink="http://www.w3.org/1999/xlink" xlink:title="total body length" id="ABBRID0ETWBG" xlink:type="simple">LB</abbrev>) = 3.52 mm; maximum pronotal width at the base (<abbrev xmlns:xlink="http://www.w3.org/1999/xlink" xlink:title="maximum width of pronotum" id="ABBRID0EXWBG" xlink:type="simple">WP</abbrev> = 2.08 mm); maximum width of elytra at the middle (<abbrev xmlns:xlink="http://www.w3.org/1999/xlink" xlink:title="maximum width of elytra combined" id="ABBRID0E2WBG" xlink:type="simple">WE</abbrev> = 3.00 mm); <abbrev xmlns:xlink="http://www.w3.org/1999/xlink" xlink:title="maximum width of elytra combined" id="ABBRID0E6WBG" xlink:type="simple">WE</abbrev>/<abbrev xmlns:xlink="http://www.w3.org/1999/xlink" xlink:title="maximum width of pronotum" id="ABBRID0EDXBG" xlink:type="simple">WP</abbrev> = 1.44. Dorsal integuments (Fig. <xref ref-type="fig" rid="F6">6A</xref>) entirely black with evident blueish metallic reflections; ventral parts (Fig. <xref ref-type="fig" rid="F6">6B</xref>) black, with mostly brownish abdomen; head black; frons and mouthparts black, with yellowish maxillary palpi; antennae yellowish (Fig. <xref ref-type="fig" rid="F6">6B</xref>); legs with black femora, hind tibiae dark brown, anterior and middle tibiae mostly light brown, and tarsi yellowish (Fig. <xref ref-type="fig" rid="F6">6B</xref>). Head entirely hidden by the pronotum; vertex punctate, with a pair of large setiferous pores; frontal calli joined, weakly delimited and weakly raised; frons short, roughly wrinkled; frontal ridge thin; frontogenal sutures quite thick and clearly raised; eyes large, elongate, slightly kidney-shaped; interantennal space clearly narrower than antennal sockets. Antennae (Fig. <xref ref-type="fig" rid="F6">6B</xref>) slightly shorter than 1/2 the body length (<abbrev xmlns:xlink="http://www.w3.org/1999/xlink" xlink:title="length of antennae" id="ABBRID0E2XBG" xlink:type="simple">LAN</abbrev> = 1.44 mm; <abbrev xmlns:xlink="http://www.w3.org/1999/xlink" xlink:title="length of antennae" id="ABBRID0E6XBG" xlink:type="simple">LAN</abbrev>/<abbrev xmlns:xlink="http://www.w3.org/1999/xlink" xlink:title="total body length" id="ABBRID0EDYBG" xlink:type="simple">LB</abbrev> = 0.41), filiform; segments 1–2 thicker, segments 3–11 slightly and gradually flattened; <abbrev xmlns:xlink="http://www.w3.org/1999/xlink" xlink:title="numerical sequence from base to apex of each antennomere, proportional to the length of the first antennomere" id="ABBRID0EHYBG" xlink:type="simple">LA</abbrev> = 100:46:37:44:40:39:41:43:43:38:75. Pronotum (Fig. <xref ref-type="fig" rid="F6">6A</xref>) clearly transverse (<abbrev xmlns:xlink="http://www.w3.org/1999/xlink" xlink:title="medial length of pronotum" id="ABBRID0EPYBG" xlink:type="simple">LP</abbrev> = 0.96 mm; <abbrev xmlns:xlink="http://www.w3.org/1999/xlink" xlink:title="maximum width of pronotum" id="ABBRID0ETYBG" xlink:type="simple">WP</abbrev>/<abbrev xmlns:xlink="http://www.w3.org/1999/xlink" xlink:title="medial length of pronotum" id="ABBRID0EXYBG" xlink:type="simple">LP</abbrev> = 2.17); lateral margins strongly convergent anteriorly, straight, weakly expanded, not visible in dorsal view; basal margin arcuate and distinctly sinuate; surface microreticulate and micropunctate, with dense, small punctation; surface weakly raised parallel to the lateral margins; a large setiferous pore at the anterior angles. Scutellum small, subtriangular. Elytra (<abbrev xmlns:xlink="http://www.w3.org/1999/xlink" xlink:title="maximum length of elytra" id="ABBRID0E2YBG" xlink:type="simple">LE</abbrev> = 3.16 mm; <abbrev xmlns:xlink="http://www.w3.org/1999/xlink" xlink:title="maximum length of elytra" id="ABBRID0E6YBG" xlink:type="simple">LE</abbrev>/<abbrev xmlns:xlink="http://www.w3.org/1999/xlink" xlink:title="medial length of pronotum" id="ABBRID0EDZBG" xlink:type="simple">LP</abbrev> = 3.29) strongly curved laterally (Fig. <xref ref-type="fig" rid="F6">6A</xref>), approx. as long as wide (<abbrev xmlns:xlink="http://www.w3.org/1999/xlink" xlink:title="maximum width of elytra combined" id="ABBRID0ELZBG" xlink:type="simple">WE</abbrev>/<abbrev xmlns:xlink="http://www.w3.org/1999/xlink" xlink:title="maximum length of elytra" id="ABBRID0EPZBG" xlink:type="simple">LE</abbrev> = 0.95), jointly rounded apically; lateral margins finely bordered, visible in dorsal view; surface smooth; punctation very small, dense, less impressed than on pronotum, mostly confused, but arranged in some more impressed, barely visible regular lines, laterally. Humeral calli moderately raised. Macropterous. Prosternum with posteriorly open procoxal cavities and large intercoxal prosternal process. Mesosternum very short. First abdominal sternite approx. as long as fifth (Fig. <xref ref-type="fig" rid="F6">6B</xref>); its central area bordered by ridges is quite narrow, and slightly narrower posteriorly. Anterior and middle legs without modifications. Posterior femora greatly swollen (<abbrev xmlns:xlink="http://www.w3.org/1999/xlink" xlink:title="maximum width of hind femora" id="ABBRID0EXZBG" xlink:type="simple">WF</abbrev>/<abbrev xmlns:xlink="http://www.w3.org/1999/xlink" xlink:title="maximum length of hind femora" id="ABBRID0E2ZBG" xlink:type="simple">LF</abbrev> = 0.69), elongate-subtriangular; posterior tibiae thick, distinctly shorter than femora, apically widened and prolonged into a spur-like process on inner side; outer side of hind tibia apically toothed; apical spur of hind tibiae simple, lanceolate, very elongate (Fig. <xref ref-type="fig" rid="F6">6B</xref>). Median lobe of the aedeagus (<abbrev xmlns:xlink="http://www.w3.org/1999/xlink" xlink:title="length of median lobe of the aedeagus" id="ABBRID0ED1BG" xlink:type="simple">LAED</abbrev> = 1.36 mm; <abbrev xmlns:xlink="http://www.w3.org/1999/xlink" xlink:title="maximum length of elytra" id="ABBRID0EH1BG" xlink:type="simple">LE</abbrev>/<abbrev xmlns:xlink="http://www.w3.org/1999/xlink" xlink:title="length of median lobe of the aedeagus" id="ABBRID0EL1BG" xlink:type="simple">LAED</abbrev> = 2.32) (Fig. <xref ref-type="fig" rid="F6">6C</xref>) with smooth surface; in ventral view lanceolate; in lateral view median lobe thicker in the middle part, moderately curved in the basal part, with sinuate ventral outline and straight apex; dorsal ligula formed by a central lobe, medially incised apically, and two thinner lateral lobes; its base at approx. the middle.</p></tp:treatment-sec><tp:treatment-sec sec-type="variability" id="SECID0ET1BG"><title>Variability.</title><p>Only the male holotype of the new species is known so far.</p></tp:treatment-sec><tp:treatment-sec sec-type="etymology" id="SECID0EY1BG"><title>Etymology.</title><p>The specific epithet refers to the collector of the new species: André Seyrig (1897–1945) from France, an expert on <tp:taxon-name><tp:taxon-name-part taxon-name-part-type="order">Hymenoptera</tp:taxon-name-part></tp:taxon-name>: <tp:taxon-name><tp:taxon-name-part taxon-name-part-type="family">Ichneumonidae</tp:taxon-name-part></tp:taxon-name>, and a tireless collector of insects and plants in Madagascar.</p></tp:treatment-sec><tp:treatment-sec sec-type="distribution" id="SECID0EI2BG"><title>Distribution.</title><p>Central-eastern Madagascar (Antananarivo province; Fig. <xref ref-type="fig" rid="F8">8A</xref>). Malagasy chorotype.</p></tp:treatment-sec><tp:treatment-sec sec-type="Ecological notes" id="SECID0ES2BG"><title>Ecological notes.</title><p>Host plant unknown. The only known occurrence locality falls within an area characterized by the vegetation division ‘Afromontane Moist Forest’.</p></tp:treatment-sec><tp:treatment-sec><!--Section generated to contain objects referenced in tp:taxon-treatment.--><fig id="F8" position="float" orientation="portrait"><object-id xmlns:xlink="http://www.w3.org/1999/xlink" content-type="doi" xlink:type="simple">10.3897/zookeys.1202.122977.figure8</object-id><object-id xmlns:xlink="http://www.w3.org/1999/xlink" content-type="arpha" xlink:type="simple">43E12BB6-E828-5E5F-918D-06F81BF5B835</object-id><label>Figure 8.</label><caption><p>Distribution and habitat suitability of the <italic><tp:taxon-name><tp:taxon-name-part taxon-name-part-type="genus" reg="Argopistes">Argopistes</tp:taxon-name-part></tp:taxon-name></italic> species in Madagascar. <bold>A</bold> occurrence locality for each species <bold>B</bold> probability of presence of the occurrence localities, and potential suitability areas for the genus in Madagascar from <abbrev xmlns:xlink="http://www.w3.org/1999/xlink" xlink:title="Ecological Niche Models" id="ABBRID0ERIAI" xlink:type="simple">ENMs</abbrev>.</p></caption><graphic xmlns:xlink="http://www.w3.org/1999/xlink" xlink:href="zookeys-1202-303_article-122977__-g008.jpg" position="float" orientation="portrait" xlink:type="simple" id="oo_1055978.jpg"><uri content-type="original_file" xlink:type="simple">https://binary.pensoft.net/fig/1055978</uri></graphic></fig><fig id="F4" position="float" orientation="portrait"><object-id xmlns:xlink="http://www.w3.org/1999/xlink" content-type="doi" xlink:type="simple">10.3897/zookeys.1202.122977.figure4</object-id><object-id xmlns:xlink="http://www.w3.org/1999/xlink" content-type="arpha" xlink:type="simple">25847C34-D840-5B16-AB62-E1E416D6B8AE</object-id><label>Figure 4.</label><caption><p><italic><tp:taxon-name><tp:taxon-name-part taxon-name-part-type="genus" reg="Argopistes">Argopistes</tp:taxon-name-part><tp:taxon-name-part taxon-name-part-type="species" reg="keiseri">keiseri</tp:taxon-name-part></tp:taxon-name></italic> sp. nov. <bold>A</bold> habitus in dorsal view, male from Moramanga <bold>B</bold> ibid, ventral view <bold>C</bold> spermatheca, from Ranomafana <bold>D</bold> median lobe of the aedeagus, from left to right in dorsal, ventral, and lateral view, from Ranomafana, and two additional lateral view from Manankazo, and Maromizama. Abbreviations: as: apical spur of hind tibia. Scale bars: 3 mm (<bold>A, B</bold>); 300 μm (<bold>C</bold>); 500 μm (<bold>D</bold>).</p></caption><graphic xmlns:xlink="http://www.w3.org/1999/xlink" xlink:href="zookeys-1202-303_article-122977__-g004.jpg" position="float" orientation="portrait" xlink:type="simple" id="oo_1055974.jpg"><uri content-type="original_file" xlink:type="simple">https://binary.pensoft.net/fig/1055974</uri></graphic></fig></tp:treatment-sec></tp:taxon-treatment>
