# Supplementary material for: ﻿Argopistes Motschulsky from Madagascar with descriptions of six new species (Coleoptera, Chrysomelidae, Galerucinae, Alticini)
Source: Zookeys. 2024 May 27;1202:303–27. doi: 10.3897/zookeys.1202.122977 (PMC11148505; doi:10.3897/zookeys.1202.122977)
Supplement: XML Treatment for Argopistes vadoni [file zookeys.1202.122977-treatment7.xml]

<!DOCTYPE tp:taxon-treatment
  PUBLIC "-//TaxonX//DTD Taxonomic Treatment Publishing DTD v0 20100105//EN" "tax-treatment-NSO.dtd">
<tp:taxon-treatment xmlns:tp="http://www.plazi.org/taxpub"><tp:treatment-meta><kwd-group><label>Taxon classification</label><kwd>
                <named-content content-type="kingdom">Animalia</named-content>
              </kwd><kwd>
                <named-content content-type="order">Coleoptera</named-content>
              </kwd><kwd>
                <named-content content-type="family">Chrysomelidae</named-content>
              </kwd></kwd-group><mixed-citation publication-type="journal"><person-group><name><surname>Biondi</surname><given-names>Maurizio</given-names></name><name><surname>Iannella</surname><given-names>Mattia</given-names></name><name><surname>D'Alessandro</surname><given-names>Paola</given-names></name></person-group><article-title>﻿<italic><tp:taxon-name><tp:taxon-name-part taxon-name-part-type="genus" reg="Argopistes">Argopistes</tp:taxon-name-part></tp:taxon-name></italic> Motschulsky from Madagascar with descriptions of six new species (<tp:taxon-name><tp:taxon-name-part taxon-name-part-type="order">Coleoptera</tp:taxon-name-part></tp:taxon-name>, <tp:taxon-name><tp:taxon-name-part taxon-name-part-type="family">Chrysomelidae</tp:taxon-name-part></tp:taxon-name>, <tp:taxon-name><tp:taxon-name-part taxon-name-part-type="subfamily">Galerucinae</tp:taxon-name-part></tp:taxon-name>, <tp:taxon-name><tp:taxon-name-part taxon-name-part-type="tribe">Alticini</tp:taxon-name-part></tp:taxon-name>)</article-title><source>Zookeys</source><day>27</day><month>05</month><year>2024</year><volume>1202</volume><fpage>303</fpage><lpage>327</lpage><pub-id pub-id-type="doi">10.3897/zookeys.1202.122977</pub-id></mixed-citation></tp:treatment-meta><tp:nomenclature><label>﻿</label><tp:taxon-name>
              <object-id xmlns:xlink="http://www.w3.org/1999/xlink" content-type="arpha" xlink:type="simple">2F75BF1D-22A9-5822-AD38-430525759231</object-id>
              <tp:taxon-name-part taxon-name-part-type="genus" reg="Argopistes">Argopistes</tp:taxon-name-part>
              <tp:taxon-name-part taxon-name-part-type="species" reg="vadoni">vadoni</tp:taxon-name-part>
              <object-id xmlns:xlink="http://www.w3.org/1999/xlink" content-type="zoobank" xlink:type="simple">https://zoobank.org/F6866CF3-7109-43B3-8073-594223862553</object-id>
            </tp:taxon-name><tp:taxon-status xmlns:xlink="http://www.w3.org/1999/xlink" xlink:type="simple">sp. nov.</tp:taxon-status><xref ref-type="fig" rid="F7">Figs 7</xref><xref ref-type="fig" rid="F8">, 8A</xref></tp:nomenclature><tp:treatment-sec sec-type="type material" id="SECID0EI4BG"><title>Type material.</title><p><bold><italic>Holotype</italic></bold> ♂: “Coll. Mus. Tervuren / N.E. Madagascar: / Ambodivoangy VII.1961/ J. Vadon” [printed on white card] [<named-content xmlns:xlink="http://www.w3.org/1999/xlink" content-type="dwc:verbatimCoordinates" xlink:type="simple"><named-content content-type="geo-json" specific-use="{&#34;type&#34;:&#34;Point&#34;,&#34;coordinates&#34;:[49.614667,-15.288333]}" id="NCID0EW4BG" xlink:type="simple">15°17.30'S; 49°36.88'E</named-content></named-content>] (<abbrev xmlns:xlink="http://www.w3.org/1999/xlink" xlink:title="Belgium, Tervuren, Musée Royal de l’Afrique Centrale" id="ABBRID0E24BG" xlink:type="simple">RMCA</abbrev>). Paratype ♀: “Coll. Mus. Congo / Madagascar: Antakotako / 15.i.1939 / J. Vadon” [printed on white card) [<named-content xmlns:xlink="http://www.w3.org/1999/xlink" content-type="dwc:verbatimCoordinates" xlink:type="simple"><named-content content-type="geo-json" specific-use="{&#34;type&#34;:&#34;Point&#34;,&#34;coordinates&#34;:[49.793500,-15.208833]}" id="NCID0EC5BG" xlink:type="simple">15°12.53'S; 49°47.61'E</named-content></named-content>] (<abbrev xmlns:xlink="http://www.w3.org/1999/xlink" xlink:title="Belgium, Tervuren, Musée Royal de l’Afrique Centrale" id="ABBRID0EH5BG" xlink:type="simple">RMCA</abbrev>).</p></tp:treatment-sec><tp:treatment-sec sec-type="diagnosis" id="SECID0EL5BG"><title>Diagnosis.</title><p><italic><tp:taxon-name><tp:taxon-name-part taxon-name-part-type="genus" reg="Argopistes">Argopistes</tp:taxon-name-part><tp:taxon-name-part taxon-name-part-type="species" reg="vadoni">vadoni</tp:taxon-name-part></tp:taxon-name></italic> sp. nov. is one of the species with black or blackish dorsal integuments, and yellow and filiform antennae, but is distinguishable by the regular elytral punctation (Fig. <xref ref-type="fig" rid="F7">7A</xref>). Median lobe of the aedeagus and spermatheca are both diagnostic. Median lobe of the aedeagus is easily recognizable by the apical part, distinctly slender in ventral view (Fig. <xref ref-type="fig" rid="F7">7C</xref>). Spermatheca is unique for the combination of pyriform basal part, distal part homogenously thickened, and ductus subapically inserted, quite thickset, moderately elongated, and uncoiled (Fig. <xref ref-type="fig" rid="F7">7D</xref>).</p><fig id="F7" position="float" orientation="portrait"><object-id xmlns:xlink="http://www.w3.org/1999/xlink" content-type="doi" xlink:type="simple">10.3897/zookeys.1202.122977.figure7</object-id><object-id xmlns:xlink="http://www.w3.org/1999/xlink" content-type="arpha" xlink:type="simple">C878B5F3-0272-58B3-93C9-2F9338C0D6EC</object-id><label>Figure 7.</label><caption><p><italic><tp:taxon-name><tp:taxon-name-part taxon-name-part-type="genus" reg="Argopistes">Argopistes</tp:taxon-name-part><tp:taxon-name-part taxon-name-part-type="species" reg="vadoni">vadoni</tp:taxon-name-part></tp:taxon-name></italic> sp. nov. <bold>A</bold> holotype, habitus in dorsal view <bold>B</bold> ibid, ventral view <bold>C</bold> ibid, median lobe of the aedeagus <bold>D</bold> spermatheca, from Antakotako. Abbreviations: 1<sup>st</sup>: first abdominal sternite; 5<sup>th</sup>: fifth abdominal sternite; ca: central area of the first abdominal sternite bordered by ridges. Scale bars: 3 mm (<bold>A, B</bold>); 500 μm (<bold>C</bold>); 300 μm (<bold>D</bold>).</p></caption><graphic xmlns:xlink="http://www.w3.org/1999/xlink" xlink:href="zookeys-1202-303_article-122977__-g007.jpg" position="float" orientation="portrait" xlink:type="simple" id="oo_1055977.jpg"><uri content-type="original_file" xlink:type="simple">https://binary.pensoft.net/fig/1055977</uri></graphic></fig></tp:treatment-sec><tp:treatment-sec sec-type="description" id="SECID0ETAAI"><title>Description of the holotype</title><p>(♂) . Body roundish in dorsal view (Fig. <xref ref-type="fig" rid="F7">7A</xref>), strongly convex in lateral view; total length of body (<abbrev xmlns:xlink="http://www.w3.org/1999/xlink" xlink:title="total body length" id="ABBRID0E4AAI" xlink:type="simple">LB</abbrev>) = 3.32 mm; maximum pronotal width at the base (<abbrev xmlns:xlink="http://www.w3.org/1999/xlink" xlink:title="maximum width of pronotum" id="ABBRID0EBBAI" xlink:type="simple">WP</abbrev> = 2.00 mm); maximum width of elytra in the middle (<abbrev xmlns:xlink="http://www.w3.org/1999/xlink" xlink:title="maximum width of elytra combined" id="ABBRID0EFBAI" xlink:type="simple">WE</abbrev> = 2.84 mm); <abbrev xmlns:xlink="http://www.w3.org/1999/xlink" xlink:title="maximum width of elytra combined" id="ABBRID0EJBAI" xlink:type="simple">WE</abbrev>/<abbrev xmlns:xlink="http://www.w3.org/1999/xlink" xlink:title="maximum width of pronotum" id="ABBRID0ENBAI" xlink:type="simple">WP</abbrev> = 1.42. Dorsal integuments (Fig. <xref ref-type="fig" rid="F7">7A</xref>) entirely black with weak blueish metallic reflections; ventral parts (Fig. <xref ref-type="fig" rid="F7">7B</xref>) dark reddish brown; head dark brown; frons and mouthparts brown, with yellowish maxillary palpi; antennae (Fig. <xref ref-type="fig" rid="F7">7B</xref>) yellowish; legs, including articulations, reddish brown, with yellowish tarsi (Fig. <xref ref-type="fig" rid="F7">7B</xref>). Head entirely hidden by the pronotum; vertex punctate, with a pair of large setiferous pores; frontal calli joined, clearly delimited and straight posteriorly; frons elongate, flat, roughly wrinkled; frontal ridge elongate, thin and sharp; frontogenal sutures distinctly raised; eyes large, elongate, slightly kidney-shaped; interantennal space clearly narrower than antennal sockets. Antennae (Fig. <xref ref-type="fig" rid="F7">7B</xref>) filiform, as long as ~ 1/2 the body length (<abbrev xmlns:xlink="http://www.w3.org/1999/xlink" xlink:title="length of antennae" id="ABBRID0EFCAI" xlink:type="simple">LAN</abbrev> = 1.76 mm; <abbrev xmlns:xlink="http://www.w3.org/1999/xlink" xlink:title="length of antennae" id="ABBRID0EJCAI" xlink:type="simple">LAN</abbrev>/<abbrev xmlns:xlink="http://www.w3.org/1999/xlink" xlink:title="total body length" id="ABBRID0ENCAI" xlink:type="simple">LB</abbrev> = 0.53); segments 1 and 2 thicker; segments 3–11 slightly and gradually flattened; <abbrev xmlns:xlink="http://www.w3.org/1999/xlink" xlink:title="numerical sequence from base to apex of each antennomere, proportional to the length of the first antennomere" id="ABBRID0ERCAI" xlink:type="simple">LA</abbrev> = 100:42:33:47:47:40:41:44:43:39:64. Pronotum (Fig. <xref ref-type="fig" rid="F7">7A</xref>) distinctly transverse (<abbrev xmlns:xlink="http://www.w3.org/1999/xlink" xlink:title="medial length of pronotum" id="ABBRID0EZCAI" xlink:type="simple">LP</abbrev> = 0.96 mm; <abbrev xmlns:xlink="http://www.w3.org/1999/xlink" xlink:title="maximum width of pronotum" id="ABBRID0E4CAI" xlink:type="simple">WP</abbrev>/<abbrev xmlns:xlink="http://www.w3.org/1999/xlink" xlink:title="medial length of pronotum" id="ABBRID0EBDAI" xlink:type="simple">LP</abbrev> = 2.08); lateral margins strongly convergent anteriorly, weakly curved, weakly expanded, not visible in dorsal view; basal margin arcuate and distinctly sinuate; surface finely wrinkled, with very dense, small punctation; surface weakly raised parallel to the lateral margins; a large setiferous pore at the anterior angles. Scutellum small, subtriangular. Elytra (<abbrev xmlns:xlink="http://www.w3.org/1999/xlink" xlink:title="maximum length of elytra" id="ABBRID0EFDAI" xlink:type="simple">LE</abbrev> = 2.98 mm; <abbrev xmlns:xlink="http://www.w3.org/1999/xlink" xlink:title="maximum length of elytra" id="ABBRID0EJDAI" xlink:type="simple">LE</abbrev>/<abbrev xmlns:xlink="http://www.w3.org/1999/xlink" xlink:title="medial length of pronotum" id="ABBRID0ENDAI" xlink:type="simple">LP</abbrev> = 3.10) strongly curved laterally (Fig. <xref ref-type="fig" rid="F7">7A</xref>), approx. as long as wide (<abbrev xmlns:xlink="http://www.w3.org/1999/xlink" xlink:title="maximum width of elytra combined" id="ABBRID0EVDAI" xlink:type="simple">WE</abbrev>/<abbrev xmlns:xlink="http://www.w3.org/1999/xlink" xlink:title="maximum length of elytra" id="ABBRID0EZDAI" xlink:type="simple">LE</abbrev> = 0.95), jointly rounded apically; lateral margins finely bordered, visible in dorsal view; surface micropunctate; main punctation small, arranged in 9 (+ 1 sutural) regular rows, more confused along lateral parts. Humeral calli moderately raised. Macropterous. Prosternum with posteriorly open procoxal cavities and large intercoxal prosternal process. Mesosternum very short. First abdominal sternite (Fig. <xref ref-type="fig" rid="F7">7B</xref>) slightly longer than fifth; its central area bordered by ridges is wide, subovate. Anterior and middle legs without modifications. Posterior femora greatly swollen (<abbrev xmlns:xlink="http://www.w3.org/1999/xlink" xlink:title="maximum width of hind femora" id="ABBRID0EBEAI" xlink:type="simple">WF</abbrev>/<abbrev xmlns:xlink="http://www.w3.org/1999/xlink" xlink:title="maximum length of hind femora" id="ABBRID0EFEAI" xlink:type="simple">LF</abbrev> = 0.67), elongate-subtriangular; posterior tibiae thick, distinctly shorter than femora, apically widened and prolonged into a spur-like process on inner side; outer side of hind tibia apically toothed; apical spur of hind tibiae simple, lanceolate; first metatarsomere moderately enlarged. Median lobe of the aedeagus (<abbrev xmlns:xlink="http://www.w3.org/1999/xlink" xlink:title="length of median lobe of the aedeagus" id="ABBRID0EJEAI" xlink:type="simple">LAED</abbrev> = 1.24 mm; <abbrev xmlns:xlink="http://www.w3.org/1999/xlink" xlink:title="maximum length of elytra" id="ABBRID0ENEAI" xlink:type="simple">LE</abbrev>/<abbrev xmlns:xlink="http://www.w3.org/1999/xlink" xlink:title="length of median lobe of the aedeagus" id="ABBRID0EREAI" xlink:type="simple">LAED</abbrev> = 2.40) (Fig. <xref ref-type="fig" rid="F7">7C</xref>) with smooth surface; widest at the basal opening in ventral view, slightly curved inwardly; distal part distinctly thinner, sides convergent towards the rounded apex; in lateral view median lobe weakly curved, thicker in the central third; dorsal ligula formed by a central lobe, medially incised, and two lateral lobes; its base at apical ~ 1/3.</p></tp:treatment-sec><tp:treatment-sec sec-type="variability" id="SECID0EZEAI"><title>Variability.</title><p>Female paratype very similar in shape and color to the holotype. <abbrev xmlns:xlink="http://www.w3.org/1999/xlink" xlink:title="maximum length of elytra" id="ABBRID0E6EAI" xlink:type="simple">LE</abbrev> = 3.40 mm; <abbrev xmlns:xlink="http://www.w3.org/1999/xlink" xlink:title="maximum width of elytra combined" id="ABBRID0EDFAI" xlink:type="simple">WE</abbrev> = 3.16 mm; <abbrev xmlns:xlink="http://www.w3.org/1999/xlink" xlink:title="medial length of pronotum" id="ABBRID0EHFAI" xlink:type="simple">LP</abbrev> = 1.00 mm; <abbrev xmlns:xlink="http://www.w3.org/1999/xlink" xlink:title="maximum width of pronotum" id="ABBRID0ELFAI" xlink:type="simple">WP</abbrev> = 2.12 mm; <abbrev xmlns:xlink="http://www.w3.org/1999/xlink" xlink:title="length of antennae" id="ABBRID0EPFAI" xlink:type="simple">LAN</abbrev> = 1.72 mm; <abbrev xmlns:xlink="http://www.w3.org/1999/xlink" xlink:title="maximum length of spermathecal capsule" id="ABBRID0ETFAI" xlink:type="simple">LSPC</abbrev> = 0.34 mm; <abbrev xmlns:xlink="http://www.w3.org/1999/xlink" xlink:title="total body length" id="ABBRID0EXFAI" xlink:type="simple">LB</abbrev> = 3.60 mm; <abbrev xmlns:xlink="http://www.w3.org/1999/xlink" xlink:title="maximum length of elytra" id="ABBRID0E2FAI" xlink:type="simple">LE</abbrev>/<abbrev xmlns:xlink="http://www.w3.org/1999/xlink" xlink:title="medial length of pronotum" id="ABBRID0E6FAI" xlink:type="simple">LP</abbrev> = 3.40; <abbrev xmlns:xlink="http://www.w3.org/1999/xlink" xlink:title="maximum width of elytra combined" id="ABBRID0EDGAI" xlink:type="simple">WE</abbrev>/<abbrev xmlns:xlink="http://www.w3.org/1999/xlink" xlink:title="maximum width of pronotum" id="ABBRID0EHGAI" xlink:type="simple">WP</abbrev> = 1.49; <abbrev xmlns:xlink="http://www.w3.org/1999/xlink" xlink:title="maximum width of pronotum" id="ABBRID0ELGAI" xlink:type="simple">WP</abbrev>/<abbrev xmlns:xlink="http://www.w3.org/1999/xlink" xlink:title="medial length of pronotum" id="ABBRID0EPGAI" xlink:type="simple">LP</abbrev> = 2.12; <abbrev xmlns:xlink="http://www.w3.org/1999/xlink" xlink:title="maximum width of elytra combined" id="ABBRID0ETGAI" xlink:type="simple">WE</abbrev>/<abbrev xmlns:xlink="http://www.w3.org/1999/xlink" xlink:title="maximum length of elytra" id="ABBRID0EXGAI" xlink:type="simple">LE</abbrev> = 0.93; <abbrev xmlns:xlink="http://www.w3.org/1999/xlink" xlink:title="length of antennae" id="ABBRID0E2GAI" xlink:type="simple">LAN</abbrev>/<abbrev xmlns:xlink="http://www.w3.org/1999/xlink" xlink:title="total body length" id="ABBRID0E6GAI" xlink:type="simple">LB</abbrev> = 0.48; <abbrev xmlns:xlink="http://www.w3.org/1999/xlink" xlink:title="maximum length of elytra" id="ABBRID0EDHAI" xlink:type="simple">LE</abbrev>/<abbrev xmlns:xlink="http://www.w3.org/1999/xlink" xlink:title="maximum length of spermathecal capsule" id="ABBRID0EHHAI" xlink:type="simple">LSPC</abbrev> = 10.00. First metatarsomere in female not enlarged. Spermatheca (Fig. <xref ref-type="fig" rid="F7">7D</xref>) apparently wrinkled on most surface; basal part pyriform; collum short; distal part moderately elongate, apically truncate; ductus subapically inserted, quite thickset, moderately elongate, uncoiled.</p></tp:treatment-sec><tp:treatment-sec sec-type="etymology" id="SECID0EPHAI"><title>Etymology.</title><p>The specific epithet refers to the collector of the new species: Jean Vadon (1904–1970) from France, one of the fathers of the entomological research in Madagascar.</p></tp:treatment-sec><tp:treatment-sec sec-type="distribution" id="SECID0EUHAI"><title>Distribution.</title><p>Northern-eastern Madagascar (Toamasina province; Fig. <xref ref-type="fig" rid="F8">8A</xref>). Malagasy chorotype.</p><fig id="F8" position="float" orientation="portrait"><object-id xmlns:xlink="http://www.w3.org/1999/xlink" content-type="doi" xlink:type="simple">10.3897/zookeys.1202.122977.figure8</object-id><object-id xmlns:xlink="http://www.w3.org/1999/xlink" content-type="arpha" xlink:type="simple">43E12BB6-E828-5E5F-918D-06F81BF5B835</object-id><label>Figure 8.</label><caption><p>Distribution and habitat suitability of the <italic><tp:taxon-name><tp:taxon-name-part taxon-name-part-type="genus" reg="Argopistes">Argopistes</tp:taxon-name-part></tp:taxon-name></italic> species in Madagascar. <bold>A</bold> occurrence locality for each species <bold>B</bold> probability of presence of the occurrence localities, and potential suitability areas for the genus in Madagascar from <abbrev xmlns:xlink="http://www.w3.org/1999/xlink" xlink:title="Ecological Niche Models" id="ABBRID0ERIAI" xlink:type="simple">ENMs</abbrev>.</p></caption><graphic xmlns:xlink="http://www.w3.org/1999/xlink" xlink:href="zookeys-1202-303_article-122977__-g008.jpg" position="float" orientation="portrait" xlink:type="simple" id="oo_1055978.jpg"><uri content-type="original_file" xlink:type="simple">https://binary.pensoft.net/fig/1055978</uri></graphic></fig></tp:treatment-sec><tp:treatment-sec sec-type="Ecological notes" id="SECID0E1IAI"><title>Ecological notes.</title><p>Host plant unknown. The two known occurrence localities fall within areas characterized by the vegetation division ‘Malagasy Evergreen &amp; Semi-Evergreen Forest’.</p></tp:treatment-sec></tp:taxon-treatment>
